# Supplementary material for: Association between climatic variables and cardiovascular hospitalizations in Brazil: An ecological study
Source: PLOS Glob Public Health. 2026 Jul 29;6(7):e0005294. doi: 10.1371/journal.pgph.0005294 (PMC13421759; doi:10.1371/journal.pgph.0005294)
Supplement: S1 Data — (CSV) [file pgph.0005294.s006.csv]

MUNIC_MOV	DT_INTER	Count	DAILY_MEAN_TEMP	name_muni	name_region	abbrev_state	time	dow
ARACAJU	01-01-2011	5	27.8854166666667	Aracaju	Nordeste	SE	1	sábado
ARACAJU	02-01-2011	6	28.3541666666667	Aracaju	Nordeste	SE	2	domingo
ARACAJU	03-01-2011	6	28.3291666666667	Aracaju	Nordeste	SE	3	segunda-feira
ARACAJU	04-01-2011	4	28.34375	Aracaju	Nordeste	SE	4	terça-feira
ARACAJU	05-01-2011	9	28.5041666666667	Aracaju	Nordeste	SE	5	quinta-feira
ARACAJU	06-01-2011	9	27.7541666666667	Aracaju	Nordeste	SE	6	sexta-feira
ARACAJU	07-01-2011	9	28.0479166666667	Aracaju	Nordeste	SE	7	sábado
ARACAJU	08-01-2011	3	28.2666666666667	Aracaju	Nordeste	SE	8	domingo
ARACAJU	09-01-2011	4	26.5729166666667	Aracaju	Nordeste	SE	9	terça-feira
ARACAJU	10-01-2011	5	27.8083333333333	Aracaju	Nordeste	SE	10	quarta-feira
ARACAJU	11-01-2011	4	28.0895833333333	Aracaju	Nordeste	SE	11	quinta-feira
ARACAJU	12-01-2011	14	27.28125	Aracaju	Nordeste	SE	12	sexta-feira
ARACAJU	13-01-2011	5	28.225	Aracaju	Nordeste	SE	13	domingo
ARACAJU	14-01-2011	11	28.4	Aracaju	Nordeste	SE	14	segunda-feira
ARACAJU	15-01-2011	3	27.8291666666667	Aracaju	Nordeste	SE	15	terça-feira
ARACAJU	16-01-2011	2	28.3979166666667	Aracaju	Nordeste	SE	16	quarta-feira
ARACAJU	17-01-2011	15	28.8875	Aracaju	Nordeste	SE	17	sexta-feira
ARACAJU	18-01-2011	2	27.6645833333333	Aracaju	Nordeste	SE	18	sábado
ARACAJU	19-01-2011	11	28.13125	Aracaju	Nordeste	SE	19	domingo
ARACAJU	20-01-2011	10	27.69375	Aracaju	Nordeste	SE	20	segunda-feira
ARACAJU	21-01-2011	5	27.1166666666667	Aracaju	Nordeste	SE	21	quarta-feira
ARACAJU	22-01-2011	4	27.6958333333333	Aracaju	Nordeste	SE	22	quinta-feira
ARACAJU	23-01-2011	6	26.2395833333333	Aracaju	Nordeste	SE	23	sexta-feira
ARACAJU	24-01-2011	12	26.80625	Aracaju	Nordeste	SE	24	sábado
ARACAJU	25-01-2011	6	27.6520833333333	Aracaju	Nordeste	SE	25	segunda-feira
ARACAJU	26-01-2011	7	27.1125	Aracaju	Nordeste	SE	26	terça-feira
ARACAJU	27-01-2011	6	27.2625	Aracaju	Nordeste	SE	27	quarta-feira
ARACAJU	28-01-2011	8	28.0416666666667	Aracaju	Nordeste	SE	28	quinta-feira
ARACAJU	29-01-2011	6	27.6083333333333	Aracaju	Nordeste	SE	29	sábado
ARACAJU	30-01-2011	3	28.29375	Aracaju	Nordeste	SE	30	domingo
ARACAJU	31-01-2011	8	28.3333333333333	Aracaju	Nordeste	SE	31	segunda-feira
ARACAJU	01-02-2011	4	28.48125	Aracaju	Nordeste	SE	32	terça-feira
ARACAJU	02-02-2011	6	27.99375	Aracaju	Nordeste	SE	33	quarta-feira
ARACAJU	03-02-2011	4	28.38125	Aracaju	Nordeste	SE	34	quinta-feira
ARACAJU	04-02-2011	6	28.5604166666667	Aracaju	Nordeste	SE	35	sexta-feira
ARACAJU	05-02-2011	5	28.54375	Aracaju	Nordeste	SE	36	domingo
ARACAJU	06-02-2011	5	28.7604166666667	Aracaju	Nordeste	SE	37	segunda-feira
ARACAJU	07-02-2011	8	28.6583333333333	Aracaju	Nordeste	SE	38	terça-feira
ARACAJU	08-02-2011	9	27.0604166666667	Aracaju	Nordeste	SE	39	quarta-feira
ARACAJU	09-02-2011	5	28.5729166666667	Aracaju	Nordeste	SE	40	sexta-feira
ARACAJU	10-02-2011	5	28.71875	Aracaju	Nordeste	SE	41	sábado
ARACAJU	11-02-2011	9	28.3270833333333	Aracaju	Nordeste	SE	42	domingo
ARACAJU	12-02-2011	6	27.8354166666667	Aracaju	Nordeste	SE	43	segunda-feira
ARACAJU	13-02-2011	5	28.7854166666667	Aracaju	Nordeste	SE	44	quarta-feira
ARACAJU	14-02-2011	9	28.5145833333333	Aracaju	Nordeste	SE	45	quinta-feira
ARACAJU	15-02-2011	6	28.9	Aracaju	Nordeste	SE	46	sexta-feira
ARACAJU	16-02-2011	13	26.31875	Aracaju	Nordeste	SE	47	sábado
ARACAJU	17-02-2011	5	27.7979166666667	Aracaju	Nordeste	SE	48	segunda-feira
ARACAJU	18-02-2011	3	26.9375	Aracaju	Nordeste	SE	49	terça-feira
ARACAJU	19-02-2011	1	25.3895833333333	Aracaju	Nordeste	SE	50	quarta-feira
ARACAJU	20-02-2011	2	26.2833333333333	Aracaju	Nordeste	SE	51	quinta-feira
ARACAJU	21-02-2011	13	27.8541666666667	Aracaju	Nordeste	SE	52	sábado
ARACAJU	22-02-2011	10	27.69375	Aracaju	Nordeste	SE	53	domingo
ARACAJU	23-02-2011	8	27.6291666666667	Aracaju	Nordeste	SE	54	segunda-feira
ARACAJU	24-02-2011	2	28.2270833333333	Aracaju	Nordeste	SE	55	terça-feira
ARACAJU	25-02-2011	7	28.6083333333333	Aracaju	Nordeste	SE	56	quinta-feira
ARACAJU	26-02-2011	4	28.7020833333333	Aracaju	Nordeste	SE	57	sexta-feira
ARACAJU	27-02-2011	8	28.4041666666667	Aracaju	Nordeste	SE	58	sábado
ARACAJU	28-02-2011	6	28.5479166666667	Aracaju	Nordeste	SE	59	domingo
ARACAJU	01-03-2011	9	27.9354166666667	Aracaju	Nordeste	SE	60	terça-feira
ARACAJU	02-03-2011	8	28.7895833333333	Aracaju	Nordeste	SE	61	quarta-feira
ARACAJU	03-03-2011	3	28.9	Aracaju	Nordeste	SE	62	quinta-feira
ARACAJU	04-03-2011	3	28.3895833333333	Aracaju	Nordeste	SE	63	sábado
ARACAJU	05-03-2011	1	29.0833333333333	Aracaju	Nordeste	SE	64	domingo
ARACAJU	06-03-2011	3	28.3875	Aracaju	Nordeste	SE	65	segunda-feira
ARACAJU	07-03-2011	4	28.6166666666667	Aracaju	Nordeste	SE	66	terça-feira
ARACAJU	08-03-2011	7	28.9145833333333	Aracaju	Nordeste	SE	67	quinta-feira
ARACAJU	09-03-2011	5	28.9652173913043	Aracaju	Nordeste	SE	68	sexta-feira
ARACAJU	10-03-2011	6	28.9395833333333	Aracaju	Nordeste	SE	69	sábado
ARACAJU	11-03-2011	4	28.9333333333333	Aracaju	Nordeste	SE	70	domingo
ARACAJU	12-03-2011	7	28.84375	Aracaju	Nordeste	SE	71	terça-feira
ARACAJU	13-03-2011	4	28.43125	Aracaju	Nordeste	SE	72	quarta-feira
ARACAJU	14-03-2011	10	28.8520833333333	Aracaju	Nordeste	SE	73	quinta-feira
ARACAJU	15-03-2011	6	28.8333333333333	Aracaju	Nordeste	SE	74	sexta-feira
ARACAJU	16-03-2011	9	28.6416666666667	Aracaju	Nordeste	SE	75	domingo
ARACAJU	17-03-2011	1	28.1458333333333	Aracaju	Nordeste	SE	76	segunda-feira
ARACAJU	18-03-2011	4	28.35	Aracaju	Nordeste	SE	77	terça-feira
ARACAJU	19-03-2011	4	29.0333333333333	Aracaju	Nordeste	SE	78	quarta-feira
ARACAJU	20-03-2011	6	28.6791666666667	Aracaju	Nordeste	SE	79	sexta-feira
ARACAJU	21-03-2011	4	28.375	Aracaju	Nordeste	SE	80	sábado
ARACAJU	22-03-2011	7	28.8541666666667	Aracaju	Nordeste	SE	81	domingo
ARACAJU	23-03-2011	4	27.40625	Aracaju	Nordeste	SE	82	segunda-feira
ARACAJU	24-03-2011	3	27.5	Aracaju	Nordeste	SE	83	quarta-feira
ARACAJU	25-03-2011	8	28.6895833333333	Aracaju	Nordeste	SE	84	quinta-feira
ARACAJU	26-03-2011	3	28.8875	Aracaju	Nordeste	SE	85	sexta-feira
ARACAJU	27-03-2011	5	28.5395833333333	Aracaju	Nordeste	SE	86	sábado
ARACAJU	28-03-2011	10	27.004347826087	Aracaju	Nordeste	SE	87	segunda-feira
ARACAJU	29-03-2011	7	27.447619047619	Aracaju	Nordeste	SE	88	terça-feira
ARACAJU	30-03-2011	6	28.1725	Aracaju	Nordeste	SE	89	quarta-feira
ARACAJU	31-03-2011	4	28.7229166666667	Aracaju	Nordeste	SE	90	quinta-feira
ARACAJU	01-04-2011	6	28.6229166666667	Aracaju	Nordeste	SE	91	sexta-feira
ARACAJU	02-04-2011	3	28.9125	Aracaju	Nordeste	SE	92	sábado
ARACAJU	03-04-2011	7	29.21875	Aracaju	Nordeste	SE	93	domingo
ARACAJU	04-04-2011	9	28.8791666666667	Aracaju	Nordeste	SE	94	terça-feira
ARACAJU	05-04-2011	5	29.30625	Aracaju	Nordeste	SE	95	quarta-feira
ARACAJU	06-04-2011	10	29.0083333333333	Aracaju	Nordeste	SE	96	quinta-feira
ARACAJU	07-04-2011	2	28.9354166666667	Aracaju	Nordeste	SE	97	sexta-feira
ARACAJU	08-04-2011	7	26.8604166666667	Aracaju	Nordeste	SE	98	domingo
ARACAJU	09-04-2011	1	26.2104166666667	Aracaju	Nordeste	SE	99	segunda-feira
ARACAJU	10-04-2011	5	26.7541666666667	Aracaju	Nordeste	SE	100	terça-feira
ARACAJU	11-04-2011	9	27.7916666666667	Aracaju	Nordeste	SE	101	quarta-feira
ARACAJU	12-04-2011	3	28.0354166666667	Aracaju	Nordeste	SE	102	sexta-feira
ARACAJU	13-04-2011	5	28.6645833333333	Aracaju	Nordeste	SE	103	sábado
ARACAJU	14-04-2011	6	28.5104166666667	Aracaju	Nordeste	SE	104	domingo
ARACAJU	15-04-2011	4	27.6166666666667	Aracaju	Nordeste	SE	105	segunda-feira
ARACAJU	16-04-2011	2	26.2833333333333	Aracaju	Nordeste	SE	106	quarta-feira
ARACAJU	17-04-2011	3	26.8854166666667	Aracaju	Nordeste	SE	107	quinta-feira
ARACAJU	18-04-2011	8	27.4916666666667	Aracaju	Nordeste	SE	108	sexta-feira
ARACAJU	19-04-2011	7	28.3625	Aracaju	Nordeste	SE	109	sábado
ARACAJU	20-04-2011	9	28.1645833333333	Aracaju	Nordeste	SE	110	segunda-feira
ARACAJU	21-04-2011	5	26.8333333333333	Aracaju	Nordeste	SE	111	terça-feira
ARACAJU	22-04-2011	3	26.9291666666667	Aracaju	Nordeste	SE	112	quarta-feira
ARACAJU	23-04-2011	2	27.0791666666667	Aracaju	Nordeste	SE	113	quinta-feira
ARACAJU	24-04-2011	4	26.34375	Aracaju	Nordeste	SE	114	sábado
ARACAJU	25-04-2011	6	27.7979166666667	Aracaju	Nordeste	SE	115	domingo
ARACAJU	26-04-2011	6	27.1645833333333	Aracaju	Nordeste	SE	116	segunda-feira
ARACAJU	27-04-2011	5	28.06875	Aracaju	Nordeste	SE	117	terça-feira
ARACAJU	28-04-2011	3	25.6375	Aracaju	Nordeste	SE	118	quinta-feira
ARACAJU	29-04-2011	7	25.6395833333333	Aracaju	Nordeste	SE	119	sexta-feira
ARACAJU	30-04-2011	1	26.0354166666667	Aracaju	Nordeste	SE	120	sábado
ARACAJU	01-05-2011	2	24.78125	Aracaju	Nordeste	SE	121	domingo
ARACAJU	02-05-2011	8	25.5604166666667	Aracaju	Nordeste	SE	122	segunda-feira
ARACAJU	03-05-2011	9	26.7520833333333	Aracaju	Nordeste	SE	123	terça-feira
ARACAJU	04-05-2011	4	27.2145833333333	Aracaju	Nordeste	SE	124	quinta-feira
ARACAJU	05-05-2011	4	27.6416666666667	Aracaju	Nordeste	SE	125	sexta-feira
ARACAJU	06-05-2011	6	27.70625	Aracaju	Nordeste	SE	126	sábado
ARACAJU	07-05-2011	5	27.6166666666667	Aracaju	Nordeste	SE	127	domingo
ARACAJU	08-05-2011	7	27.55625	Aracaju	Nordeste	SE	128	terça-feira
ARACAJU	09-05-2011	8	27.75	Aracaju	Nordeste	SE	129	quarta-feira
ARACAJU	10-05-2011	9	26.7479166666667	Aracaju	Nordeste	SE	130	quinta-feira
ARACAJU	11-05-2011	7	27.6583333333333	Aracaju	Nordeste	SE	131	sexta-feira
ARACAJU	12-05-2011	6	27.15625	Aracaju	Nordeste	SE	132	domingo
ARACAJU	13-05-2011	5	27.2020833333333	Aracaju	Nordeste	SE	133	segunda-feira
ARACAJU	14-05-2011	7	26.2291666666667	Aracaju	Nordeste	SE	134	terça-feira
ARACAJU	15-05-2011	4	25.1604166666667	Aracaju	Nordeste	SE	135	quarta-feira
ARACAJU	16-05-2011	7	25.4229166666667	Aracaju	Nordeste	SE	136	sexta-feira
ARACAJU	17-05-2011	9	27.1291666666667	Aracaju	Nordeste	SE	137	sábado
ARACAJU	18-05-2011	4	27.5354166666667	Aracaju	Nordeste	SE	138	domingo
ARACAJU	19-05-2011	1	26.8625	Aracaju	Nordeste	SE	139	segunda-feira
ARACAJU	20-05-2011	6	25.9604166666667	Aracaju	Nordeste	SE	140	quarta-feira
ARACAJU	21-05-2011	2	26.6208333333333	Aracaju	Nordeste	SE	141	quinta-feira
ARACAJU	22-05-2011	2	25.1166666666667	Aracaju	Nordeste	SE	142	sexta-feira
ARACAJU	23-05-2011	7	25.5520833333333	Aracaju	Nordeste	SE	143	sábado
ARACAJU	24-05-2011	4	24.0145833333333	Aracaju	Nordeste	SE	144	segunda-feira
ARACAJU	25-05-2011	8	25.0625	Aracaju	Nordeste	SE	145	terça-feira
ARACAJU	26-05-2011	10	26.3791666666667	Aracaju	Nordeste	SE	146	quarta-feira
ARACAJU	27-05-2011	8	25.3583333333333	Aracaju	Nordeste	SE	147	quinta-feira
ARACAJU	28-05-2011	3	26.1270833333333	Aracaju	Nordeste	SE	148	sábado
ARACAJU	29-05-2011	6	26.3041666666667	Aracaju	Nordeste	SE	149	domingo
ARACAJU	30-05-2011	6	26.9604166666667	Aracaju	Nordeste	SE	150	segunda-feira
ARACAJU	31-05-2011	7	26.0708333333333	Aracaju	Nordeste	SE	151	terça-feira
ARACAJU	01-06-2011	9	26.2395833333333	Aracaju	Nordeste	SE	152	quarta-feira
ARACAJU	02-06-2011	8	26.8625	Aracaju	Nordeste	SE	153	quinta-feira
ARACAJU	03-06-2011	6	25.0833333333333	Aracaju	Nordeste	SE	154	sexta-feira
ARACAJU	04-06-2011	6	24.7104166666667	Aracaju	Nordeste	SE	155	domingo
ARACAJU	05-06-2011	8	25.1958333333333	Aracaju	Nordeste	SE	156	segunda-feira
ARACAJU	06-06-2011	9	23.9708333333333	Aracaju	Nordeste	SE	157	terça-feira
ARACAJU	07-06-2011	3	25.43125	Aracaju	Nordeste	SE	158	quarta-feira
ARACAJU	08-06-2011	7	24.2291666666667	Aracaju	Nordeste	SE	159	sexta-feira
ARACAJU	09-06-2011	5	24.6375	Aracaju	Nordeste	SE	160	sábado
ARACAJU	10-06-2011	3	25.10625	Aracaju	Nordeste	SE	161	domingo
ARACAJU	11-06-2011	1	25.8333333333333	Aracaju	Nordeste	SE	162	segunda-feira
ARACAJU	12-06-2011	6	26.1020833333333	Aracaju	Nordeste	SE	163	quarta-feira
ARACAJU	13-06-2011	5	26.13125	Aracaju	Nordeste	SE	164	quinta-feira
ARACAJU	14-06-2011	11	25.95625	Aracaju	Nordeste	SE	165	sexta-feira
ARACAJU	15-06-2011	8	26.1729166666667	Aracaju	Nordeste	SE	166	sábado
ARACAJU	16-06-2011	5	25.9708333333333	Aracaju	Nordeste	SE	167	segunda-feira
ARACAJU	17-06-2011	6	25.5854166666667	Aracaju	Nordeste	SE	168	terça-feira
ARACAJU	18-06-2011	3	25.5395833333333	Aracaju	Nordeste	SE	169	quarta-feira
ARACAJU	19-06-2011	6	26.0625	Aracaju	Nordeste	SE	170	quinta-feira
ARACAJU	20-06-2011	10	26.0854166666667	Aracaju	Nordeste	SE	171	sábado
ARACAJU	21-06-2011	6	26.4166666666667	Aracaju	Nordeste	SE	172	domingo
ARACAJU	22-06-2011	5	24.26875	Aracaju	Nordeste	SE	173	segunda-feira
ARACAJU	23-06-2011	3	25.94375	Aracaju	Nordeste	SE	174	terça-feira
ARACAJU	24-06-2011	4	24.7354166666667	Aracaju	Nordeste	SE	175	quinta-feira
ARACAJU	25-06-2011	6	24.6270833333333	Aracaju	Nordeste	SE	176	sexta-feira
ARACAJU	26-06-2011	5	24.425	Aracaju	Nordeste	SE	177	sábado
ARACAJU	27-06-2011	9	25.7458333333333	Aracaju	Nordeste	SE	178	domingo
ARACAJU	28-06-2011	8	25.79375	Aracaju	Nordeste	SE	179	terça-feira
ARACAJU	29-06-2011	7	25.4333333333333	Aracaju	Nordeste	SE	180	quarta-feira
ARACAJU	30-06-2011	8	25.5125	Aracaju	Nordeste	SE	181	quinta-feira
ARACAJU	01-07-2011	1	25.5083333333333	Aracaju	Nordeste	SE	182	sexta-feira
ARACAJU	02-07-2011	2	25.9145833333333	Aracaju	Nordeste	SE	183	sábado
ARACAJU	03-07-2011	2	25.7333333333333	Aracaju	Nordeste	SE	184	domingo
ARACAJU	04-07-2011	10	25.6979166666667	Aracaju	Nordeste	SE	185	terça-feira
ARACAJU	05-07-2011	8	25.4854166666667	Aracaju	Nordeste	SE	186	quarta-feira
ARACAJU	06-07-2011	11	25.3270833333333	Aracaju	Nordeste	SE	187	quinta-feira
ARACAJU	07-07-2011	8	25.0208333333333	Aracaju	Nordeste	SE	188	sexta-feira
ARACAJU	08-07-2011	5	25.01875	Aracaju	Nordeste	SE	189	domingo
ARACAJU	09-07-2011	3	26.225	Aracaju	Nordeste	SE	190	segunda-feira
ARACAJU	10-07-2011	3	25.36875	Aracaju	Nordeste	SE	191	terça-feira
ARACAJU	11-07-2011	12	25.8041666666667	Aracaju	Nordeste	SE	192	quarta-feira
ARACAJU	12-07-2011	9	24.1666666666667	Aracaju	Nordeste	SE	193	sexta-feira
ARACAJU	13-07-2011	4	25.05	Aracaju	Nordeste	SE	194	sábado
ARACAJU	14-07-2011	8	25.26875	Aracaju	Nordeste	SE	195	domingo
ARACAJU	15-07-2011	10	24.58125	Aracaju	Nordeste	SE	196	segunda-feira
ARACAJU	16-07-2011	5	25.5458333333333	Aracaju	Nordeste	SE	197	quarta-feira
ARACAJU	17-07-2011	3	25.2041666666667	Aracaju	Nordeste	SE	198	quinta-feira
ARACAJU	18-07-2011	10	23.7166666666667	Aracaju	Nordeste	SE	199	sexta-feira
ARACAJU	19-07-2011	11	24.9479166666667	Aracaju	Nordeste	SE	200	sábado
ARACAJU	20-07-2011	10	24.8104166666667	Aracaju	Nordeste	SE	201	segunda-feira
ARACAJU	21-07-2011	6	24.1229166666667	Aracaju	Nordeste	SE	202	terça-feira
ARACAJU	22-07-2011	9	23.83125	Aracaju	Nordeste	SE	203	quarta-feira
ARACAJU	23-07-2011	4	25.075	Aracaju	Nordeste	SE	204	quinta-feira
ARACAJU	24-07-2011	3	24.9416666666667	Aracaju	Nordeste	SE	205	sábado
ARACAJU	25-07-2011	10	24.6083333333333	Aracaju	Nordeste	SE	206	domingo
ARACAJU	26-07-2011	5	25.44375	Aracaju	Nordeste	SE	207	segunda-feira
ARACAJU	27-07-2011	8	24.4666666666667	Aracaju	Nordeste	SE	208	terça-feira
ARACAJU	28-07-2011	4	23.2145833333333	Aracaju	Nordeste	SE	209	quinta-feira
ARACAJU	29-07-2011	8	24.725	Aracaju	Nordeste	SE	210	sexta-feira
ARACAJU	30-07-2011	5	22.5916666666667	Aracaju	Nordeste	SE	211	sábado
ARACAJU	31-07-2011	4	24.75	Aracaju	Nordeste	SE	212	domingo
ARACAJU	01-08-2011	11	25.5145833333333	Aracaju	Nordeste	SE	213	segunda-feira
ARACAJU	02-08-2011	10	24.0979166666667	Aracaju	Nordeste	SE	214	terça-feira
ARACAJU	03-08-2011	6	24.2020833333333	Aracaju	Nordeste	SE	215	quarta-feira
ARACAJU	04-08-2011	5	24.7020833333333	Aracaju	Nordeste	SE	216	sexta-feira
ARACAJU	05-08-2011	8	26.2770833333333	Aracaju	Nordeste	SE	217	sábado
ARACAJU	06-08-2011	4	25.8958333333333	Aracaju	Nordeste	SE	218	domingo
ARACAJU	07-08-2011	4	25.63125	Aracaju	Nordeste	SE	219	segunda-feira
ARACAJU	08-08-2011	17	25.7958333333333	Aracaju	Nordeste	SE	220	quarta-feira
ARACAJU	09-08-2011	3	24.7520833333333	Aracaju	Nordeste	SE	221	quinta-feira
ARACAJU	10-08-2011	10	24.1979166666667	Aracaju	Nordeste	SE	222	sexta-feira
ARACAJU	11-08-2011	3	24.4875	Aracaju	Nordeste	SE	223	sábado
ARACAJU	12-08-2011	8	25.0979166666667	Aracaju	Nordeste	SE	224	segunda-feira
ARACAJU	13-08-2011	5	25.6333333333333	Aracaju	Nordeste	SE	225	terça-feira
ARACAJU	14-08-2011	4	25.46875	Aracaju	Nordeste	SE	226	quarta-feira
ARACAJU	15-08-2011	10	25.6354166666667	Aracaju	Nordeste	SE	227	quinta-feira
ARACAJU	16-08-2011	9	25.2145833333333	Aracaju	Nordeste	SE	228	sábado
ARACAJU	17-08-2011	8	24.3604166666667	Aracaju	Nordeste	SE	229	domingo
ARACAJU	18-08-2011	6	23.5041666666667	Aracaju	Nordeste	SE	230	segunda-feira
ARACAJU	19-08-2011	4	23.9125	Aracaju	Nordeste	SE	231	terça-feira
ARACAJU	20-08-2011	1	24.55625	Aracaju	Nordeste	SE	232	quinta-feira
ARACAJU	21-08-2011	5	24.7479166666667	Aracaju	Nordeste	SE	233	sexta-feira
ARACAJU	22-08-2011	3	25.04375	Aracaju	Nordeste	SE	234	sábado
ARACAJU	23-08-2011	11	24.4333333333333	Aracaju	Nordeste	SE	235	domingo
ARACAJU	24-08-2011	9	24.7083333333333	Aracaju	Nordeste	SE	236	terça-feira
ARACAJU	25-08-2011	7	25.3291666666667	Aracaju	Nordeste	SE	237	quarta-feira
ARACAJU	26-08-2011	7	25.89375	Aracaju	Nordeste	SE	238	quinta-feira
ARACAJU	27-08-2011	4	25.1	Aracaju	Nordeste	SE	239	sexta-feira
ARACAJU	28-08-2011	4	25.5708333333333	Aracaju	Nordeste	SE	240	domingo
ARACAJU	29-08-2011	4	25.48125	Aracaju	Nordeste	SE	241	segunda-feira
ARACAJU	30-08-2011	5	25.8958333333333	Aracaju	Nordeste	SE	242	terça-feira
ARACAJU	31-08-2011	7	25.71875	Aracaju	Nordeste	SE	243	quarta-feira
ARACAJU	01-09-2011	10	25.7958333333333	Aracaju	Nordeste	SE	244	quinta-feira
ARACAJU	03-09-2011	2	25.28125	Aracaju	Nordeste	SE	245	sábado
ARACAJU	04-09-2011	5	24.85625	Aracaju	Nordeste	SE	246	segunda-feira
ARACAJU	05-09-2011	7	24.9875	Aracaju	Nordeste	SE	247	terça-feira
ARACAJU	06-09-2011	11	24.99375	Aracaju	Nordeste	SE	248	quarta-feira
ARACAJU	07-09-2011	7	25.55625	Aracaju	Nordeste	SE	249	quinta-feira
ARACAJU	08-09-2011	10	25.7020833333333	Aracaju	Nordeste	SE	250	sábado
ARACAJU	09-09-2011	10	25.6645833333333	Aracaju	Nordeste	SE	251	domingo
ARACAJU	10-09-2011	4	25.7895833333333	Aracaju	Nordeste	SE	252	segunda-feira
ARACAJU	11-09-2011	1	26.15	Aracaju	Nordeste	SE	253	terça-feira
ARACAJU	12-09-2011	9	26.1145833333333	Aracaju	Nordeste	SE	254	quinta-feira
ARACAJU	13-09-2011	9	26.0083333333333	Aracaju	Nordeste	SE	255	sexta-feira
ARACAJU	14-09-2011	11	24.8041666666667	Aracaju	Nordeste	SE	256	sábado
ARACAJU	15-09-2011	4	25.25	Aracaju	Nordeste	SE	257	domingo
ARACAJU	16-09-2011	5	25.6416666666667	Aracaju	Nordeste	SE	258	terça-feira
ARACAJU	17-09-2011	2	24.25625	Aracaju	Nordeste	SE	259	quarta-feira
ARACAJU	18-09-2011	3	24.34375	Aracaju	Nordeste	SE	260	quinta-feira
ARACAJU	19-09-2011	7	23.39375	Aracaju	Nordeste	SE	261	sexta-feira
ARACAJU	20-09-2011	6	24.275	Aracaju	Nordeste	SE	262	domingo
ARACAJU	21-09-2011	8	24.1916666666667	Aracaju	Nordeste	SE	263	segunda-feira
ARACAJU	22-09-2011	2	25.2291666666667	Aracaju	Nordeste	SE	264	terça-feira
ARACAJU	23-09-2011	8	25.2458333333333	Aracaju	Nordeste	SE	265	quarta-feira
ARACAJU	24-09-2011	4	25.1458333333333	Aracaju	Nordeste	SE	266	sexta-feira
ARACAJU	25-09-2011	2	25.31875	Aracaju	Nordeste	SE	267	sábado
ARACAJU	26-09-2011	5	25.8354166666667	Aracaju	Nordeste	SE	268	domingo
ARACAJU	27-09-2011	8	25.7604166666667	Aracaju	Nordeste	SE	269	segunda-feira
ARACAJU	28-09-2011	12	26.0875	Aracaju	Nordeste	SE	270	quarta-feira
ARACAJU	29-09-2011	7	26.0541666666667	Aracaju	Nordeste	SE	271	quinta-feira
ARACAJU	30-09-2011	6	26.0791666666667	Aracaju	Nordeste	SE	272	sexta-feira
ARACAJU	01-10-2011	6	25.9666666666667	Aracaju	Nordeste	SE	273	sábado
ARACAJU	02-10-2011	2	26.1416666666667	Aracaju	Nordeste	SE	274	domingo
ARACAJU	03-10-2011	6	26.1416666666667	Aracaju	Nordeste	SE	275	segunda-feira
ARACAJU	04-10-2011	8	26.3729166666667	Aracaju	Nordeste	SE	276	quarta-feira
ARACAJU	05-10-2011	7	26.2958333333333	Aracaju	Nordeste	SE	277	quinta-feira
ARACAJU	06-10-2011	4	26.3916666666667	Aracaju	Nordeste	SE	278	sexta-feira
ARACAJU	07-10-2011	6	26.2229166666667	Aracaju	Nordeste	SE	279	sábado
ARACAJU	09-10-2011	6	25.875	Aracaju	Nordeste	SE	280	terça-feira
ARACAJU	10-10-2011	11	25.8229166666667	Aracaju	Nordeste	SE	281	quarta-feira
ARACAJU	11-10-2011	8	26.4	Aracaju	Nordeste	SE	282	quinta-feira
ARACAJU	12-10-2011	6	26.38125	Aracaju	Nordeste	SE	283	sábado
ARACAJU	13-10-2011	5	26.4770833333333	Aracaju	Nordeste	SE	284	domingo
ARACAJU	14-10-2011	9	26.4770833333333	Aracaju	Nordeste	SE	285	segunda-feira
ARACAJU	15-10-2011	3	25.7083333333333	Aracaju	Nordeste	SE	286	terça-feira
ARACAJU	16-10-2011	3	26.5583333333333	Aracaju	Nordeste	SE	287	quinta-feira
ARACAJU	17-10-2011	10	26.6375	Aracaju	Nordeste	SE	288	sexta-feira
ARACAJU	18-10-2011	4	26.725	Aracaju	Nordeste	SE	289	sábado
ARACAJU	19-10-2011	6	25.0416666666667	Aracaju	Nordeste	SE	290	domingo
ARACAJU	20-10-2011	5	23.9416666666667	Aracaju	Nordeste	SE	291	terça-feira
ARACAJU	21-10-2011	9	24.9958333333333	Aracaju	Nordeste	SE	292	quarta-feira
ARACAJU	22-10-2011	5	26.45625	Aracaju	Nordeste	SE	293	quinta-feira
ARACAJU	23-10-2011	6	26.7958333333333	Aracaju	Nordeste	SE	294	sexta-feira
ARACAJU	24-10-2011	9	26.8125	Aracaju	Nordeste	SE	295	domingo
ARACAJU	25-10-2011	9	26.7854166666667	Aracaju	Nordeste	SE	296	segunda-feira
ARACAJU	26-10-2011	11	25.3583333333333	Aracaju	Nordeste	SE	297	terça-feira
ARACAJU	27-10-2011	6	26.4645833333333	Aracaju	Nordeste	SE	298	quarta-feira
ARACAJU	28-10-2011	5	26.1520833333333	Aracaju	Nordeste	SE	299	sexta-feira
ARACAJU	29-10-2011	7	26.4708333333333	Aracaju	Nordeste	SE	300	sábado
ARACAJU	30-10-2011	4	26.4729166666667	Aracaju	Nordeste	SE	301	domingo
ARACAJU	31-10-2011	12	26.675	Aracaju	Nordeste	SE	302	segunda-feira
ARACAJU	01-11-2011	12	26.8375	Aracaju	Nordeste	SE	303	terça-feira
ARACAJU	03-11-2011	6	24.6083333333333	Aracaju	Nordeste	SE	304	quinta-feira
ARACAJU	04-11-2011	9	24.0520833333333	Aracaju	Nordeste	SE	305	sábado
ARACAJU	05-11-2011	3	25.1625	Aracaju	Nordeste	SE	306	domingo
ARACAJU	06-11-2011	3	24.3458333333333	Aracaju	Nordeste	SE	307	segunda-feira
ARACAJU	07-11-2011	10	23.8583333333333	Aracaju	Nordeste	SE	308	terça-feira
ARACAJU	08-11-2011	6	26.33125	Aracaju	Nordeste	SE	309	quinta-feira
ARACAJU	09-11-2011	7	26.6625	Aracaju	Nordeste	SE	310	sexta-feira
ARACAJU	10-11-2011	6	26.5270833333333	Aracaju	Nordeste	SE	311	sábado
ARACAJU	11-11-2011	6	26.1416666666667	Aracaju	Nordeste	SE	312	domingo
ARACAJU	12-11-2011	4	25.6833333333333	Aracaju	Nordeste	SE	313	terça-feira
ARACAJU	13-11-2011	2	26.2166666666667	Aracaju	Nordeste	SE	314	quarta-feira
ARACAJU	14-11-2011	4	26.7666666666667	Aracaju	Nordeste	SE	315	quinta-feira
ARACAJU	15-11-2011	5	26.7458333333333	Aracaju	Nordeste	SE	316	sexta-feira
ARACAJU	16-11-2011	10	26.9458333333333	Aracaju	Nordeste	SE	317	domingo
ARACAJU	17-11-2011	6	26.80625	Aracaju	Nordeste	SE	318	segunda-feira
ARACAJU	18-11-2011	3	27.01875	Aracaju	Nordeste	SE	319	terça-feira
ARACAJU	19-11-2011	9	27.05625	Aracaju	Nordeste	SE	320	quarta-feira
ARACAJU	20-11-2011	3	26.7354166666667	Aracaju	Nordeste	SE	321	sexta-feira
ARACAJU	21-11-2011	5	26.9125	Aracaju	Nordeste	SE	322	sábado
ARACAJU	22-11-2011	8	27.03125	Aracaju	Nordeste	SE	323	domingo
ARACAJU	23-11-2011	12	27.0333333333333	Aracaju	Nordeste	SE	324	segunda-feira
ARACAJU	24-11-2011	6	26.925	Aracaju	Nordeste	SE	325	quarta-feira
ARACAJU	25-11-2011	5	26.84375	Aracaju	Nordeste	SE	326	quinta-feira
ARACAJU	26-11-2011	3	26.6104166666667	Aracaju	Nordeste	SE	327	sexta-feira
ARACAJU	27-11-2011	6	27.0520833333333	Aracaju	Nordeste	SE	328	sábado
ARACAJU	28-11-2011	6	26.8	Aracaju	Nordeste	SE	329	segunda-feira
ARACAJU	29-11-2011	10	27.0416666666667	Aracaju	Nordeste	SE	330	terça-feira
ARACAJU	30-11-2011	11	26.9979166666667	Aracaju	Nordeste	SE	331	quarta-feira
ARACAJU	01-12-2011	5	26.95625	Aracaju	Nordeste	SE	332	quinta-feira
ARACAJU	02-12-2011	7	27.0416666666667	Aracaju	Nordeste	SE	333	sexta-feira
ARACAJU	03-12-2011	3	26.8270833333333	Aracaju	Nordeste	SE	334	sábado
ARACAJU	04-12-2011	2	26.8979166666667	Aracaju	Nordeste	SE	335	segunda-feira
ARACAJU	05-12-2011	10	26.9229166666667	Aracaju	Nordeste	SE	336	terça-feira
ARACAJU	06-12-2011	9	26.3229166666667	Aracaju	Nordeste	SE	337	quarta-feira
ARACAJU	07-12-2011	5	26.61875	Aracaju	Nordeste	SE	338	quinta-feira
ARACAJU	08-12-2011	3	27.1979166666667	Aracaju	Nordeste	SE	339	sábado
ARACAJU	09-12-2011	4	26.81875	Aracaju	Nordeste	SE	340	domingo
ARACAJU	10-12-2011	2	26.98125	Aracaju	Nordeste	SE	341	segunda-feira
ARACAJU	11-12-2011	6	26.8666666666667	Aracaju	Nordeste	SE	342	terça-feira
ARACAJU	12-12-2011	11	27.1458333333333	Aracaju	Nordeste	SE	343	quinta-feira
ARACAJU	13-12-2011	11	26.93125	Aracaju	Nordeste	SE	344	sexta-feira
ARACAJU	14-12-2011	8	26.8541666666667	Aracaju	Nordeste	SE	345	sábado
ARACAJU	15-12-2011	5	26.8958333333333	Aracaju	Nordeste	SE	346	domingo
ARACAJU	16-12-2011	3	26.9708333333333	Aracaju	Nordeste	SE	347	terça-feira
ARACAJU	18-12-2011	3	26.40625	Aracaju	Nordeste	SE	348	quinta-feira
ARACAJU	19-12-2011	8	26.89375	Aracaju	Nordeste	SE	349	sexta-feira
ARACAJU	20-12-2011	4	27.25	Aracaju	Nordeste	SE	350	domingo
ARACAJU	21-12-2011	8	27.1166666666667	Aracaju	Nordeste	SE	351	segunda-feira
ARACAJU	22-12-2011	9	26.95	Aracaju	Nordeste	SE	352	terça-feira
ARACAJU	23-12-2011	6	27.0354166666667	Aracaju	Nordeste	SE	353	quarta-feira
ARACAJU	24-12-2011	2	27.03125	Aracaju	Nordeste	SE	354	sexta-feira
ARACAJU	25-12-2011	2	27.15625	Aracaju	Nordeste	SE	355	sábado
ARACAJU	26-12-2011	6	26.8625	Aracaju	Nordeste	SE	356	domingo
ARACAJU	27-12-2011	10	26.7125	Aracaju	Nordeste	SE	357	segunda-feira
ARACAJU	28-12-2011	9	26.8291666666667	Aracaju	Nordeste	SE	358	quarta-feira
ARACAJU	29-12-2011	5	27.3729166666667	Aracaju	Nordeste	SE	359	quinta-feira
ARACAJU	30-12-2011	1	27.4125	Aracaju	Nordeste	SE	360	sexta-feira
ARACAJU	31-12-2011	3	27.4020833333333	Aracaju	Nordeste	SE	361	sábado
ARACAJU	01-01-2012	4	27.40625	Aracaju	Nordeste	SE	362	sábado
ARACAJU	02-01-2012	7	27.0333333333333	Aracaju	Nordeste	SE	363	domingo
ARACAJU	03-01-2012	5	27.1166666666667	Aracaju	Nordeste	SE	364	segunda-feira
ARACAJU	04-01-2012	14	27.2666666666667	Aracaju	Nordeste	SE	365	terça-feira
ARACAJU	05-01-2012	4	27.4979166666667	Aracaju	Nordeste	SE	366	quinta-feira
ARACAJU	06-01-2012	4	27.1625	Aracaju	Nordeste	SE	367	sexta-feira
ARACAJU	07-01-2012	4	27.7354166666667	Aracaju	Nordeste	SE	368	sábado
ARACAJU	08-01-2012	3	27.575	Aracaju	Nordeste	SE	369	domingo
ARACAJU	09-01-2012	8	27.5041666666667	Aracaju	Nordeste	SE	370	terça-feira
ARACAJU	10-01-2012	6	28.0354166666667	Aracaju	Nordeste	SE	371	quarta-feira
ARACAJU	11-01-2012	7	27.2854166666667	Aracaju	Nordeste	SE	372	quinta-feira
ARACAJU	12-01-2012	6	26.9166666666667	Aracaju	Nordeste	SE	373	sexta-feira
ARACAJU	13-01-2012	9	26.95	Aracaju	Nordeste	SE	374	domingo
ARACAJU	14-01-2012	4	27.5083333333333	Aracaju	Nordeste	SE	375	segunda-feira
ARACAJU	15-01-2012	4	27.5875	Aracaju	Nordeste	SE	376	terça-feira
ARACAJU	16-01-2012	10	26.9208333333333	Aracaju	Nordeste	SE	377	quarta-feira
ARACAJU	17-01-2012	7	27.2916666666667	Aracaju	Nordeste	SE	378	sexta-feira
ARACAJU	18-01-2012	10	27.50625	Aracaju	Nordeste	SE	379	sábado
ARACAJU	19-01-2012	6	27.43125	Aracaju	Nordeste	SE	380	domingo
ARACAJU	21-01-2012	6	26.9729166666667	Aracaju	Nordeste	SE	381	quarta-feira
ARACAJU	22-01-2012	7	26.7979166666667	Aracaju	Nordeste	SE	382	quinta-feira
ARACAJU	23-01-2012	8	26.9833333333333	Aracaju	Nordeste	SE	383	sexta-feira
ARACAJU	24-01-2012	9	27.3604166666667	Aracaju	Nordeste	SE	384	sábado
ARACAJU	25-01-2012	11	27.09375	Aracaju	Nordeste	SE	385	segunda-feira
ARACAJU	26-01-2012	8	26.8458333333333	Aracaju	Nordeste	SE	386	terça-feira
ARACAJU	27-01-2012	4	27.2770833333333	Aracaju	Nordeste	SE	387	quarta-feira
ARACAJU	28-01-2012	2	27.4166666666667	Aracaju	Nordeste	SE	388	quinta-feira
ARACAJU	29-01-2012	3	27.13125	Aracaju	Nordeste	SE	389	sábado
ARACAJU	30-01-2012	6	26.5354166666667	Aracaju	Nordeste	SE	390	domingo
ARACAJU	31-01-2012	9	26.7854166666667	Aracaju	Nordeste	SE	391	segunda-feira
ARACAJU	01-02-2012	13	27.1125	Aracaju	Nordeste	SE	392	terça-feira
ARACAJU	02-02-2012	6	27.1416666666667	Aracaju	Nordeste	SE	393	quarta-feira
ARACAJU	03-02-2012	4	27.3458333333333	Aracaju	Nordeste	SE	394	quinta-feira
ARACAJU	04-02-2012	4	27.4625	Aracaju	Nordeste	SE	395	sexta-feira
ARACAJU	05-02-2012	4	27.6208333333333	Aracaju	Nordeste	SE	396	domingo
ARACAJU	06-02-2012	7	26.91875	Aracaju	Nordeste	SE	397	segunda-feira
ARACAJU	07-02-2012	9	27.33125	Aracaju	Nordeste	SE	398	terça-feira
ARACAJU	08-02-2012	13	27.4229166666667	Aracaju	Nordeste	SE	399	quarta-feira
ARACAJU	09-02-2012	3	27.5208333333333	Aracaju	Nordeste	SE	400	sexta-feira
ARACAJU	10-02-2012	6	27.9125	Aracaju	Nordeste	SE	401	sábado
ARACAJU	11-02-2012	2	28.0395833333333	Aracaju	Nordeste	SE	402	domingo
ARACAJU	12-02-2012	3	27.8458333333333	Aracaju	Nordeste	SE	403	segunda-feira
ARACAJU	13-02-2012	6	27.78125	Aracaju	Nordeste	SE	404	quarta-feira
ARACAJU	14-02-2012	12	28.15	Aracaju	Nordeste	SE	405	quinta-feira
ARACAJU	15-02-2012	6	27.5791666666667	Aracaju	Nordeste	SE	406	sexta-feira
ARACAJU	16-02-2012	4	27.4708333333333	Aracaju	Nordeste	SE	407	sábado
ARACAJU	17-02-2012	5	27.425	Aracaju	Nordeste	SE	408	segunda-feira
ARACAJU	18-02-2012	3	25.6958333333333	Aracaju	Nordeste	SE	409	terça-feira
ARACAJU	19-02-2012	3	27.56875	Aracaju	Nordeste	SE	410	quarta-feira
ARACAJU	20-02-2012	4	27.75	Aracaju	Nordeste	SE	411	quinta-feira
ARACAJU	21-02-2012	4	27.7666666666667	Aracaju	Nordeste	SE	412	sábado
ARACAJU	22-02-2012	4	27.4645833333333	Aracaju	Nordeste	SE	413	domingo
ARACAJU	23-02-2012	11	27.7916666666667	Aracaju	Nordeste	SE	414	segunda-feira
ARACAJU	24-02-2012	4	27.5958333333333	Aracaju	Nordeste	SE	415	terça-feira
ARACAJU	25-02-2012	3	27.4604166666667	Aracaju	Nordeste	SE	416	quinta-feira
ARACAJU	26-02-2012	6	27.55625	Aracaju	Nordeste	SE	417	sexta-feira
ARACAJU	27-02-2012	5	28.1458333333333	Aracaju	Nordeste	SE	418	sábado
ARACAJU	28-02-2012	3	27.8395833333333	Aracaju	Nordeste	SE	419	domingo
ARACAJU	29-02-2012	8	27.8791666666667	Aracaju	Nordeste	SE	420	terça-feira
ARACAJU	01-03-2012	4	27.7125	Aracaju	Nordeste	SE	421	terça-feira
ARACAJU	02-03-2012	3	27.58125	Aracaju	Nordeste	SE	422	quarta-feira
ARACAJU	03-03-2012	4	27.7791666666667	Aracaju	Nordeste	SE	423	quinta-feira
ARACAJU	04-03-2012	2	27.6	Aracaju	Nordeste	SE	424	sábado
ARACAJU	05-03-2012	3	27.36875	Aracaju	Nordeste	SE	425	domingo
ARACAJU	06-03-2012	5	27.6833333333333	Aracaju	Nordeste	SE	426	segunda-feira
ARACAJU	07-03-2012	6	27.2083333333333	Aracaju	Nordeste	SE	427	terça-feira
ARACAJU	08-03-2012	3	27.7541666666667	Aracaju	Nordeste	SE	428	quinta-feira
ARACAJU	09-03-2012	5	28.0145833333333	Aracaju	Nordeste	SE	429	sexta-feira
ARACAJU	10-03-2012	6	27.9708333333333	Aracaju	Nordeste	SE	430	sábado
ARACAJU	11-03-2012	2	27.3	Aracaju	Nordeste	SE	431	domingo
ARACAJU	12-03-2012	4	26.0354166666667	Aracaju	Nordeste	SE	432	terça-feira
ARACAJU	13-03-2012	9	27.6770833333333	Aracaju	Nordeste	SE	433	quarta-feira
ARACAJU	14-03-2012	9	27.6291666666667	Aracaju	Nordeste	SE	434	quinta-feira
ARACAJU	15-03-2012	6	27.8541666666667	Aracaju	Nordeste	SE	435	sexta-feira
ARACAJU	16-03-2012	8	28.13125	Aracaju	Nordeste	SE	436	domingo
ARACAJU	17-03-2012	4	27.6833333333333	Aracaju	Nordeste	SE	437	segunda-feira
ARACAJU	18-03-2012	2	27.9208333333333	Aracaju	Nordeste	SE	438	terça-feira
ARACAJU	19-03-2012	9	27.89375	Aracaju	Nordeste	SE	439	quarta-feira
ARACAJU	20-03-2012	10	27.5958333333333	Aracaju	Nordeste	SE	440	sexta-feira
ARACAJU	21-03-2012	9	27.2413043478261	Aracaju	Nordeste	SE	441	sábado
ARACAJU	22-03-2012	9	27.4604166666667	Aracaju	Nordeste	SE	442	domingo
ARACAJU	23-03-2012	2	27.4479166666667	Aracaju	Nordeste	SE	443	segunda-feira
ARACAJU	24-03-2012	3	27.8520833333333	Aracaju	Nordeste	SE	444	quarta-feira
ARACAJU	25-03-2012	1	28.0375	Aracaju	Nordeste	SE	445	quinta-feira
ARACAJU	26-03-2012	7	27.8520833333333	Aracaju	Nordeste	SE	446	sexta-feira
ARACAJU	27-03-2012	7	27.5020833333333	Aracaju	Nordeste	SE	447	sábado
ARACAJU	28-03-2012	15	27.7395833333333	Aracaju	Nordeste	SE	448	segunda-feira
ARACAJU	29-03-2012	8	27.9270833333333	Aracaju	Nordeste	SE	449	terça-feira
ARACAJU	30-03-2012	5	28.1375	Aracaju	Nordeste	SE	450	quarta-feira
ARACAJU	31-03-2012	1	27.2958333333333	Aracaju	Nordeste	SE	451	quinta-feira
ARACAJU	01-04-2012	5	26.8229166666667	Aracaju	Nordeste	SE	452	sexta-feira
ARACAJU	02-04-2012	12	27.3229166666667	Aracaju	Nordeste	SE	453	sábado
ARACAJU	03-04-2012	8	27.8083333333333	Aracaju	Nordeste	SE	454	domingo
ARACAJU	04-04-2012	8	28.1875	Aracaju	Nordeste	SE	455	terça-feira
ARACAJU	05-04-2012	5	28.0875	Aracaju	Nordeste	SE	456	quarta-feira
ARACAJU	06-04-2012	1	27.8395833333333	Aracaju	Nordeste	SE	457	quinta-feira
ARACAJU	07-04-2012	3	27.8458333333333	Aracaju	Nordeste	SE	458	sexta-feira
ARACAJU	08-04-2012	4	28.1	Aracaju	Nordeste	SE	459	domingo
ARACAJU	09-04-2012	9	26.6895833333333	Aracaju	Nordeste	SE	460	segunda-feira
ARACAJU	10-04-2012	6	28.1520833333333	Aracaju	Nordeste	SE	461	terça-feira
ARACAJU	11-04-2012	9	27.6354166666667	Aracaju	Nordeste	SE	462	quarta-feira
ARACAJU	12-04-2012	6	27.1395833333333	Aracaju	Nordeste	SE	463	sexta-feira
ARACAJU	13-04-2012	3	27.5604166666667	Aracaju	Nordeste	SE	464	sábado
ARACAJU	14-04-2012	7	27.9145833333333	Aracaju	Nordeste	SE	465	domingo
ARACAJU	15-04-2012	3	26.9583333333333	Aracaju	Nordeste	SE	466	segunda-feira
ARACAJU	16-04-2012	9	27.8479166666667	Aracaju	Nordeste	SE	467	quarta-feira
ARACAJU	17-04-2012	10	27.8145833333333	Aracaju	Nordeste	SE	468	quinta-feira
ARACAJU	18-04-2012	12	27.875	Aracaju	Nordeste	SE	469	sexta-feira
ARACAJU	19-04-2012	7	27.2520833333333	Aracaju	Nordeste	SE	470	sábado
ARACAJU	20-04-2012	3	27.2770833333333	Aracaju	Nordeste	SE	471	segunda-feira
ARACAJU	21-04-2012	3	27.88125	Aracaju	Nordeste	SE	472	terça-feira
ARACAJU	22-04-2012	2	27.9916666666667	Aracaju	Nordeste	SE	473	quarta-feira
ARACAJU	23-04-2012	12	28.0604166666667	Aracaju	Nordeste	SE	474	quinta-feira
ARACAJU	24-04-2012	9	27.9104166666667	Aracaju	Nordeste	SE	475	sábado
ARACAJU	25-04-2012	4	27.9854166666667	Aracaju	Nordeste	SE	476	domingo
ARACAJU	26-04-2012	9	27.86875	Aracaju	Nordeste	SE	477	segunda-feira
ARACAJU	27-04-2012	5	27.3125	Aracaju	Nordeste	SE	478	terça-feira
ARACAJU	28-04-2012	4	26.3979166666667	Aracaju	Nordeste	SE	479	quinta-feira
ARACAJU	29-04-2012	2	27.2229166666667	Aracaju	Nordeste	SE	480	sexta-feira
ARACAJU	30-04-2012	6	26.9520833333333	Aracaju	Nordeste	SE	481	sábado
ARACAJU	01-05-2012	3	27.79375	Aracaju	Nordeste	SE	482	domingo
ARACAJU	02-05-2012	7	27.5875	Aracaju	Nordeste	SE	483	segunda-feira
ARACAJU	03-05-2012	5	27.2708333333333	Aracaju	Nordeste	SE	484	terça-feira
ARACAJU	04-05-2012	2	27.5604166666667	Aracaju	Nordeste	SE	485	quinta-feira
ARACAJU	05-05-2012	1	26.6625	Aracaju	Nordeste	SE	486	sexta-feira
ARACAJU	06-05-2012	6	27.2104166666667	Aracaju	Nordeste	SE	487	sábado
ARACAJU	07-05-2012	8	27.4229166666667	Aracaju	Nordeste	SE	488	domingo
ARACAJU	08-05-2012	8	27.49375	Aracaju	Nordeste	SE	489	terça-feira
ARACAJU	09-05-2012	8	26.6291666666667	Aracaju	Nordeste	SE	490	quarta-feira
ARACAJU	10-05-2012	7	26.9979166666667	Aracaju	Nordeste	SE	491	quinta-feira
ARACAJU	11-05-2012	4	27.2729166666667	Aracaju	Nordeste	SE	492	sexta-feira
ARACAJU	12-05-2012	5	26.9083333333333	Aracaju	Nordeste	SE	493	domingo
ARACAJU	13-05-2012	4	26.7625	Aracaju	Nordeste	SE	494	segunda-feira
ARACAJU	14-05-2012	8	27.4958333333333	Aracaju	Nordeste	SE	495	terça-feira
ARACAJU	15-05-2012	2	26.1770833333333	Aracaju	Nordeste	SE	496	quarta-feira
ARACAJU	16-05-2012	6	26.9791666666667	Aracaju	Nordeste	SE	497	sexta-feira
ARACAJU	17-05-2012	5	26.9354166666667	Aracaju	Nordeste	SE	498	sábado
ARACAJU	18-05-2012	2	25.0375	Aracaju	Nordeste	SE	499	domingo
ARACAJU	19-05-2012	1	25.05	Aracaju	Nordeste	SE	500	segunda-feira
ARACAJU	20-05-2012	4	26.6104166666667	Aracaju	Nordeste	SE	501	quarta-feira
ARACAJU	21-05-2012	9	25.3479166666667	Aracaju	Nordeste	SE	502	quinta-feira
ARACAJU	22-05-2012	9	25.7083333333333	Aracaju	Nordeste	SE	503	sexta-feira
ARACAJU	23-05-2012	9	26.8416666666667	Aracaju	Nordeste	SE	504	sábado
ARACAJU	24-05-2012	9	25.8895833333333	Aracaju	Nordeste	SE	505	segunda-feira
ARACAJU	25-05-2012	9	24.86875	Aracaju	Nordeste	SE	506	terça-feira
ARACAJU	26-05-2012	7	26.1666666666667	Aracaju	Nordeste	SE	507	quarta-feira
ARACAJU	27-05-2012	3	26.6270833333333	Aracaju	Nordeste	SE	508	quinta-feira
ARACAJU	28-05-2012	9	27.0104166666667	Aracaju	Nordeste	SE	509	sábado
ARACAJU	29-05-2012	4	26.61875	Aracaju	Nordeste	SE	510	domingo
ARACAJU	30-05-2012	8	26.6604166666667	Aracaju	Nordeste	SE	511	segunda-feira
ARACAJU	31-05-2012	5	26.0625	Aracaju	Nordeste	SE	512	terça-feira
ARACAJU	01-06-2012	4	26.6895833333333	Aracaju	Nordeste	SE	513	quarta-feira
ARACAJU	02-06-2012	2	27.0916666666667	Aracaju	Nordeste	SE	514	quinta-feira
ARACAJU	03-06-2012	5	25.995652173913	Aracaju	Nordeste	SE	515	sexta-feira
ARACAJU	04-06-2012	3	25.8708333333333	Aracaju	Nordeste	SE	516	domingo
ARACAJU	05-06-2012	6	27.0354166666667	Aracaju	Nordeste	SE	517	segunda-feira
ARACAJU	06-06-2012	3	26.4270833333333	Aracaju	Nordeste	SE	518	terça-feira
ARACAJU	07-06-2012	3	26.2270833333333	Aracaju	Nordeste	SE	519	quarta-feira
ARACAJU	08-06-2012	3	26.8791666666667	Aracaju	Nordeste	SE	520	sexta-feira
ARACAJU	09-06-2012	3	26.09375	Aracaju	Nordeste	SE	521	sábado
ARACAJU	10-06-2012	3	25.8458333333333	Aracaju	Nordeste	SE	522	domingo
ARACAJU	11-06-2012	10	24.1416666666667	Aracaju	Nordeste	SE	523	segunda-feira
ARACAJU	12-06-2012	8	24.5729166666667	Aracaju	Nordeste	SE	524	quarta-feira
ARACAJU	13-06-2012	8	26.3645833333333	Aracaju	Nordeste	SE	525	quinta-feira
ARACAJU	14-06-2012	16	26.1895833333333	Aracaju	Nordeste	SE	526	sexta-feira
ARACAJU	15-06-2012	3	25.4479166666667	Aracaju	Nordeste	SE	527	sábado
ARACAJU	16-06-2012	2	24.8145833333333	Aracaju	Nordeste	SE	528	segunda-feira
ARACAJU	17-06-2012	1	25.275	Aracaju	Nordeste	SE	529	terça-feira
ARACAJU	18-06-2012	6	25.9375	Aracaju	Nordeste	SE	530	quarta-feira
ARACAJU	19-06-2012	7	26.7125	Aracaju	Nordeste	SE	531	quinta-feira
ARACAJU	20-06-2012	4	26.29375	Aracaju	Nordeste	SE	532	sábado
ARACAJU	21-06-2012	2	24.875	Aracaju	Nordeste	SE	533	domingo
ARACAJU	22-06-2012	7	24.8083333333333	Aracaju	Nordeste	SE	534	segunda-feira
ARACAJU	23-06-2012	3	25.65625	Aracaju	Nordeste	SE	535	terça-feira
ARACAJU	24-06-2012	3	26.0583333333333	Aracaju	Nordeste	SE	536	quinta-feira
ARACAJU	25-06-2012	5	25.8229166666667	Aracaju	Nordeste	SE	537	sexta-feira
ARACAJU	26-06-2012	4	25.9083333333333	Aracaju	Nordeste	SE	538	sábado
ARACAJU	27-06-2012	6	25.3166666666667	Aracaju	Nordeste	SE	539	domingo
ARACAJU	28-06-2012	5	26.0041666666667	Aracaju	Nordeste	SE	540	terça-feira
ARACAJU	29-06-2012	3	24.6979166666667	Aracaju	Nordeste	SE	541	quarta-feira
ARACAJU	30-06-2012	1	25.7645833333333	Aracaju	Nordeste	SE	542	quinta-feira
ARACAJU	01-07-2012	3	25.3354166666667	Aracaju	Nordeste	SE	543	sexta-feira
ARACAJU	02-07-2012	7	26.0708333333333	Aracaju	Nordeste	SE	544	sábado
ARACAJU	03-07-2012	9	24.9708333333333	Aracaju	Nordeste	SE	545	domingo
ARACAJU	04-07-2012	5	25.7666666666667	Aracaju	Nordeste	SE	546	terça-feira
ARACAJU	05-07-2012	6	25.9604166666667	Aracaju	Nordeste	SE	547	quarta-feira
ARACAJU	06-07-2012	5	25.5083333333333	Aracaju	Nordeste	SE	548	quinta-feira
ARACAJU	07-07-2012	6	25.86875	Aracaju	Nordeste	SE	549	sexta-feira
ARACAJU	08-07-2012	5	24.8354166666667	Aracaju	Nordeste	SE	550	domingo
ARACAJU	09-07-2012	3	24.0041666666667	Aracaju	Nordeste	SE	551	segunda-feira
ARACAJU	10-07-2012	6	24.4625	Aracaju	Nordeste	SE	552	terça-feira
ARACAJU	11-07-2012	9	25.1270833333333	Aracaju	Nordeste	SE	553	quarta-feira
ARACAJU	12-07-2012	3	25.0604166666667	Aracaju	Nordeste	SE	554	sexta-feira
ARACAJU	13-07-2012	4	26.2854166666667	Aracaju	Nordeste	SE	555	sábado
ARACAJU	14-07-2012	1	26.03125	Aracaju	Nordeste	SE	556	domingo
ARACAJU	15-07-2012	3	25.05625	Aracaju	Nordeste	SE	557	segunda-feira
ARACAJU	16-07-2012	6	24.1875	Aracaju	Nordeste	SE	558	quarta-feira
ARACAJU	17-07-2012	6	24.06875	Aracaju	Nordeste	SE	559	quinta-feira
ARACAJU	18-07-2012	9	25.1583333333333	Aracaju	Nordeste	SE	560	sexta-feira
ARACAJU	19-07-2012	3	23.8854166666667	Aracaju	Nordeste	SE	561	sábado
ARACAJU	20-07-2012	3	24.2958333333333	Aracaju	Nordeste	SE	562	segunda-feira
ARACAJU	21-07-2012	2	25.60625	Aracaju	Nordeste	SE	563	terça-feira
ARACAJU	23-07-2012	5	25.4104166666667	Aracaju	Nordeste	SE	564	quinta-feira
ARACAJU	24-07-2012	9	24.94375	Aracaju	Nordeste	SE	565	sábado
ARACAJU	25-07-2012	3	24.2270833333333	Aracaju	Nordeste	SE	566	domingo
ARACAJU	26-07-2012	8	24.4291666666667	Aracaju	Nordeste	SE	567	segunda-feira
ARACAJU	27-07-2012	7	24.9854166666667	Aracaju	Nordeste	SE	568	terça-feira
ARACAJU	28-07-2012	3	25.5645833333333	Aracaju	Nordeste	SE	569	quinta-feira
ARACAJU	29-07-2012	2	25.4020833333333	Aracaju	Nordeste	SE	570	sexta-feira
ARACAJU	30-07-2012	4	24.0666666666667	Aracaju	Nordeste	SE	571	sábado
ARACAJU	31-07-2012	7	25.2625	Aracaju	Nordeste	SE	572	domingo
ARACAJU	01-08-2012	6	24.9083333333333	Aracaju	Nordeste	SE	573	segunda-feira
ARACAJU	02-08-2012	8	24.8625	Aracaju	Nordeste	SE	574	terça-feira
ARACAJU	03-08-2012	8	24.1770833333333	Aracaju	Nordeste	SE	575	quarta-feira
ARACAJU	04-08-2012	9	24.49375	Aracaju	Nordeste	SE	576	sexta-feira
ARACAJU	05-08-2012	3	24.1166666666667	Aracaju	Nordeste	SE	577	sábado
ARACAJU	06-08-2012	7	24.4791666666667	Aracaju	Nordeste	SE	578	domingo
ARACAJU	07-08-2012	4	25.3229166666667	Aracaju	Nordeste	SE	579	segunda-feira
ARACAJU	08-08-2012	6	25.3979166666667	Aracaju	Nordeste	SE	580	quarta-feira
ARACAJU	09-08-2012	3	25.3145833333333	Aracaju	Nordeste	SE	581	quinta-feira
ARACAJU	10-08-2012	6	24.9791666666667	Aracaju	Nordeste	SE	582	sexta-feira
ARACAJU	11-08-2012	1	24.5708333333333	Aracaju	Nordeste	SE	583	sábado
ARACAJU	12-08-2012	3	25.3875	Aracaju	Nordeste	SE	584	segunda-feira
ARACAJU	13-08-2012	11	25.3	Aracaju	Nordeste	SE	585	terça-feira
ARACAJU	14-08-2012	6	24.16875	Aracaju	Nordeste	SE	586	quarta-feira
ARACAJU	15-08-2012	3	24.48125	Aracaju	Nordeste	SE	587	quinta-feira
ARACAJU	16-08-2012	7	25.3	Aracaju	Nordeste	SE	588	sábado
ARACAJU	17-08-2012	3	24.88125	Aracaju	Nordeste	SE	589	domingo
ARACAJU	18-08-2012	2	24.9104166666667	Aracaju	Nordeste	SE	590	segunda-feira
ARACAJU	19-08-2012	1	25.30625	Aracaju	Nordeste	SE	591	terça-feira
ARACAJU	20-08-2012	6	24.0770833333333	Aracaju	Nordeste	SE	592	quinta-feira
ARACAJU	21-08-2012	8	24.8	Aracaju	Nordeste	SE	593	sexta-feira
ARACAJU	22-08-2012	5	24.66875	Aracaju	Nordeste	SE	594	sábado
ARACAJU	23-08-2012	8	24.5916666666667	Aracaju	Nordeste	SE	595	domingo
ARACAJU	24-08-2012	4	23.9770833333333	Aracaju	Nordeste	SE	596	terça-feira
ARACAJU	25-08-2012	2	22.63125	Aracaju	Nordeste	SE	597	quarta-feira
ARACAJU	26-08-2012	2	24.5041666666667	Aracaju	Nordeste	SE	598	quinta-feira
ARACAJU	27-08-2012	4	24.7208333333333	Aracaju	Nordeste	SE	599	sexta-feira
ARACAJU	28-08-2012	6	25.3083333333333	Aracaju	Nordeste	SE	600	domingo
ARACAJU	29-08-2012	14	24.85	Aracaju	Nordeste	SE	601	segunda-feira
ARACAJU	30-08-2012	7	25.0395833333333	Aracaju	Nordeste	SE	602	terça-feira
ARACAJU	31-08-2012	4	25.4875	Aracaju	Nordeste	SE	603	quarta-feira
ARACAJU	01-09-2012	1	25.0104166666667	Aracaju	Nordeste	SE	604	quinta-feira
ARACAJU	03-09-2012	7	24.3270833333333	Aracaju	Nordeste	SE	605	sábado
ARACAJU	04-09-2012	7	25.3104166666667	Aracaju	Nordeste	SE	606	segunda-feira
ARACAJU	05-09-2012	8	25.225	Aracaju	Nordeste	SE	607	terça-feira
ARACAJU	06-09-2012	1	25.2416666666667	Aracaju	Nordeste	SE	608	quarta-feira
ARACAJU	07-09-2012	2	25.6479166666667	Aracaju	Nordeste	SE	609	quinta-feira
ARACAJU	08-09-2012	2	25.2604166666667	Aracaju	Nordeste	SE	610	sábado
ARACAJU	09-09-2012	2	25.7770833333333	Aracaju	Nordeste	SE	611	domingo
ARACAJU	10-09-2012	7	25.9541666666667	Aracaju	Nordeste	SE	612	segunda-feira
ARACAJU	11-09-2012	1	25.9270833333333	Aracaju	Nordeste	SE	613	terça-feira
ARACAJU	12-09-2012	11	25.2854166666667	Aracaju	Nordeste	SE	614	quinta-feira
ARACAJU	13-09-2012	5	25.5083333333333	Aracaju	Nordeste	SE	615	sexta-feira
ARACAJU	14-09-2012	6	25.4395833333333	Aracaju	Nordeste	SE	616	sábado
ARACAJU	15-09-2012	3	25.7145833333333	Aracaju	Nordeste	SE	617	domingo
ARACAJU	16-09-2012	2	25.8645833333333	Aracaju	Nordeste	SE	618	terça-feira
ARACAJU	17-09-2012	5	25.08125	Aracaju	Nordeste	SE	619	quarta-feira
ARACAJU	18-09-2012	3	25.8	Aracaju	Nordeste	SE	620	quinta-feira
ARACAJU	19-09-2012	1	25.1104166666667	Aracaju	Nordeste	SE	621	sexta-feira
ARACAJU	20-09-2012	4	24.5958333333333	Aracaju	Nordeste	SE	622	domingo
ARACAJU	21-09-2012	4	26.20625	Aracaju	Nordeste	SE	623	segunda-feira
ARACAJU	22-09-2012	3	25.9520833333333	Aracaju	Nordeste	SE	624	terça-feira
ARACAJU	23-09-2012	5	25.94375	Aracaju	Nordeste	SE	625	quarta-feira
ARACAJU	24-09-2012	5	26.26875	Aracaju	Nordeste	SE	626	sexta-feira
ARACAJU	25-09-2012	3	25.7645833333333	Aracaju	Nordeste	SE	627	sábado
ARACAJU	26-09-2012	5	25.9270833333333	Aracaju	Nordeste	SE	628	domingo
ARACAJU	27-09-2012	8	26.1020833333333	Aracaju	Nordeste	SE	629	segunda-feira
ARACAJU	28-09-2012	6	26.01875	Aracaju	Nordeste	SE	630	quarta-feira
ARACAJU	29-09-2012	1	23.0145833333333	Aracaju	Nordeste	SE	631	quinta-feira
ARACAJU	30-09-2012	5	24.1020833333333	Aracaju	Nordeste	SE	632	sexta-feira
ARACAJU	01-10-2012	9	24.30625	Aracaju	Nordeste	SE	633	sábado
ARACAJU	02-10-2012	5	23.9333333333333	Aracaju	Nordeste	SE	634	domingo
ARACAJU	03-10-2012	7	25.425	Aracaju	Nordeste	SE	635	segunda-feira
ARACAJU	04-10-2012	2	25.71875	Aracaju	Nordeste	SE	636	quarta-feira
ARACAJU	05-10-2012	3	25.5333333333333	Aracaju	Nordeste	SE	637	quinta-feira
ARACAJU	06-10-2012	5	25.9520833333333	Aracaju	Nordeste	SE	638	sexta-feira
ARACAJU	07-10-2012	3	26.1041666666667	Aracaju	Nordeste	SE	639	sábado
ARACAJU	08-10-2012	5	25.9666666666667	Aracaju	Nordeste	SE	640	segunda-feira
ARACAJU	09-10-2012	5	24.3916666666667	Aracaju	Nordeste	SE	641	terça-feira
ARACAJU	10-10-2012	6	24.34375	Aracaju	Nordeste	SE	642	quarta-feira
ARACAJU	11-10-2012	8	25.55	Aracaju	Nordeste	SE	643	quinta-feira
ARACAJU	12-10-2012	3	25.6	Aracaju	Nordeste	SE	644	sábado
ARACAJU	13-10-2012	4	25.7604166666667	Aracaju	Nordeste	SE	645	domingo
ARACAJU	14-10-2012	3	25.73125	Aracaju	Nordeste	SE	646	segunda-feira
ARACAJU	15-10-2012	9	25.91875	Aracaju	Nordeste	SE	647	terça-feira
ARACAJU	16-10-2012	9	26.0708333333333	Aracaju	Nordeste	SE	648	quinta-feira
ARACAJU	17-10-2012	4	26.55625	Aracaju	Nordeste	SE	649	sexta-feira
ARACAJU	18-10-2012	7	26.3708333333333	Aracaju	Nordeste	SE	650	sábado
ARACAJU	19-10-2012	5	26.4583333333333	Aracaju	Nordeste	SE	651	domingo
ARACAJU	20-10-2012	2	26.075	Aracaju	Nordeste	SE	652	terça-feira
ARACAJU	21-10-2012	4	26.2083333333333	Aracaju	Nordeste	SE	653	quarta-feira
ARACAJU	22-10-2012	7	26.3666666666667	Aracaju	Nordeste	SE	654	quinta-feira
ARACAJU	23-10-2012	3	26.7520833333333	Aracaju	Nordeste	SE	655	sexta-feira
ARACAJU	24-10-2012	7	26.7208333333333	Aracaju	Nordeste	SE	656	domingo
ARACAJU	25-10-2012	3	26.625	Aracaju	Nordeste	SE	657	segunda-feira
ARACAJU	26-10-2012	4	24.3145833333333	Aracaju	Nordeste	SE	658	terça-feira
ARACAJU	27-10-2012	1	25.3854166666667	Aracaju	Nordeste	SE	659	quarta-feira
ARACAJU	28-10-2012	2	26.1083333333333	Aracaju	Nordeste	SE	660	sexta-feira
ARACAJU	30-10-2012	10	26.4729166666667	Aracaju	Nordeste	SE	661	domingo
ARACAJU	31-10-2012	5	26.38125	Aracaju	Nordeste	SE	662	segunda-feira
ARACAJU	01-11-2012	3	26.3333333333333	Aracaju	Nordeste	SE	663	terça-feira
ARACAJU	02-11-2012	1	26.8875	Aracaju	Nordeste	SE	664	quarta-feira
ARACAJU	03-11-2012	2	26.9791666666667	Aracaju	Nordeste	SE	665	quinta-feira
ARACAJU	04-11-2012	2	27.0041666666667	Aracaju	Nordeste	SE	666	sábado
ARACAJU	05-11-2012	4	26.9770833333333	Aracaju	Nordeste	SE	667	domingo
ARACAJU	06-11-2012	8	26.5083333333333	Aracaju	Nordeste	SE	668	segunda-feira
ARACAJU	07-11-2012	7	26.8291666666667	Aracaju	Nordeste	SE	669	terça-feira
ARACAJU	08-11-2012	3	26.6666666666667	Aracaju	Nordeste	SE	670	quinta-feira
ARACAJU	09-11-2012	3	25.8458333333333	Aracaju	Nordeste	SE	671	sexta-feira
ARACAJU	10-11-2012	3	25.7395833333333	Aracaju	Nordeste	SE	672	sábado
ARACAJU	11-11-2012	3	26.56875	Aracaju	Nordeste	SE	673	domingo
ARACAJU	12-11-2012	10	26.8791666666667	Aracaju	Nordeste	SE	674	terça-feira
ARACAJU	13-11-2012	8	26.8166666666667	Aracaju	Nordeste	SE	675	quarta-feira
ARACAJU	14-11-2012	6	26.71875	Aracaju	Nordeste	SE	676	quinta-feira
ARACAJU	15-11-2012	1	27.0375	Aracaju	Nordeste	SE	677	sexta-feira
ARACAJU	16-11-2012	5	26.9666666666667	Aracaju	Nordeste	SE	678	domingo
ARACAJU	17-11-2012	2	26.99375	Aracaju	Nordeste	SE	679	segunda-feira
ARACAJU	18-11-2012	3	27.1395833333333	Aracaju	Nordeste	SE	680	terça-feira
ARACAJU	19-11-2012	5	27.33125	Aracaju	Nordeste	SE	681	quarta-feira
ARACAJU	20-11-2012	6	27.2375	Aracaju	Nordeste	SE	682	sexta-feira
ARACAJU	21-11-2012	8	27.0979166666667	Aracaju	Nordeste	SE	683	sábado
ARACAJU	22-11-2012	4	26.8583333333333	Aracaju	Nordeste	SE	684	domingo
ARACAJU	23-11-2012	9	27.3208333333333	Aracaju	Nordeste	SE	685	segunda-feira
ARACAJU	24-11-2012	2	27.3	Aracaju	Nordeste	SE	686	quarta-feira
ARACAJU	25-11-2012	2	27.39375	Aracaju	Nordeste	SE	687	quinta-feira
ARACAJU	26-11-2012	9	27.575	Aracaju	Nordeste	SE	688	sexta-feira
ARACAJU	27-11-2012	8	27.3208333333333	Aracaju	Nordeste	SE	689	sábado
ARACAJU	28-11-2012	7	27.2166666666667	Aracaju	Nordeste	SE	690	segunda-feira
ARACAJU	29-11-2012	3	27.4479166666667	Aracaju	Nordeste	SE	691	terça-feira
ARACAJU	30-11-2012	6	27.225	Aracaju	Nordeste	SE	692	quarta-feira
ARACAJU	01-12-2012	3	27.4916666666667	Aracaju	Nordeste	SE	693	quinta-feira
ARACAJU	02-12-2012	4	27.0770833333333	Aracaju	Nordeste	SE	694	sexta-feira
ARACAJU	03-12-2012	7	27.41875	Aracaju	Nordeste	SE	695	sábado
ARACAJU	04-12-2012	6	27.2041666666667	Aracaju	Nordeste	SE	696	segunda-feira
ARACAJU	05-12-2012	4	27.5208333333333	Aracaju	Nordeste	SE	697	terça-feira
ARACAJU	06-12-2012	3	27.2854166666667	Aracaju	Nordeste	SE	698	quarta-feira
ARACAJU	07-12-2012	3	27.275	Aracaju	Nordeste	SE	699	quinta-feira
ARACAJU	08-12-2012	2	27.4229166666667	Aracaju	Nordeste	SE	700	sábado
ARACAJU	09-12-2012	3	27.3416666666667	Aracaju	Nordeste	SE	701	domingo
ARACAJU	10-12-2012	7	27.31875	Aracaju	Nordeste	SE	702	segunda-feira
ARACAJU	11-12-2012	9	27.2604166666667	Aracaju	Nordeste	SE	703	terça-feira
ARACAJU	12-12-2012	5	27.3541666666667	Aracaju	Nordeste	SE	704	quinta-feira
ARACAJU	13-12-2012	1	27.23125	Aracaju	Nordeste	SE	705	sexta-feira
ARACAJU	14-12-2012	8	27.03125	Aracaju	Nordeste	SE	706	sábado
ARACAJU	16-12-2012	4	27.45	Aracaju	Nordeste	SE	707	terça-feira
ARACAJU	17-12-2012	4	27.5833333333333	Aracaju	Nordeste	SE	708	quarta-feira
ARACAJU	18-12-2012	8	27.60625	Aracaju	Nordeste	SE	709	quinta-feira
ARACAJU	19-12-2012	7	27.6770833333333	Aracaju	Nordeste	SE	710	sexta-feira
ARACAJU	20-12-2012	11	27.83125	Aracaju	Nordeste	SE	711	domingo
ARACAJU	21-12-2012	1	27.8875	Aracaju	Nordeste	SE	712	segunda-feira
ARACAJU	22-12-2012	1	27.6333333333333	Aracaju	Nordeste	SE	713	terça-feira
ARACAJU	23-12-2012	2	27.8083333333333	Aracaju	Nordeste	SE	714	quarta-feira
ARACAJU	24-12-2012	2	27.4708333333333	Aracaju	Nordeste	SE	715	sexta-feira
ARACAJU	25-12-2012	2	27.7479166666667	Aracaju	Nordeste	SE	716	sábado
ARACAJU	26-12-2012	5	27.9729166666667	Aracaju	Nordeste	SE	717	domingo
ARACAJU	27-12-2012	7	27.9833333333333	Aracaju	Nordeste	SE	718	segunda-feira
ARACAJU	28-12-2012	7	27.6916666666667	Aracaju	Nordeste	SE	719	quarta-feira
ARACAJU	29-12-2012	1	28.3770833333333	Aracaju	Nordeste	SE	720	quinta-feira
ARACAJU	30-12-2012	8	27.7916666666667	Aracaju	Nordeste	SE	721	sexta-feira
ARACAJU	31-12-2012	5	27.5895833333333	Aracaju	Nordeste	SE	722	sábado
ARACAJU	01-01-2013	7	27.65625	Aracaju	Nordeste	SE	723	sábado
ARACAJU	02-01-2013	3	27.8645833333333	Aracaju	Nordeste	SE	724	domingo
ARACAJU	03-01-2013	10	28.0895833333333	Aracaju	Nordeste	SE	725	segunda-feira
ARACAJU	04-01-2013	5	27.5791666666667	Aracaju	Nordeste	SE	726	terça-feira
ARACAJU	05-01-2013	5	28.0270833333333	Aracaju	Nordeste	SE	727	quinta-feira
ARACAJU	06-01-2013	3	28.1	Aracaju	Nordeste	SE	728	sexta-feira
ARACAJU	07-01-2013	6	28.1104166666667	Aracaju	Nordeste	SE	729	sábado
ARACAJU	08-01-2013	8	27.9270833333333	Aracaju	Nordeste	SE	730	domingo
ARACAJU	09-01-2013	3	27.8375	Aracaju	Nordeste	SE	731	terça-feira
ARACAJU	10-01-2013	5	27.8666666666667	Aracaju	Nordeste	SE	732	quarta-feira
ARACAJU	11-01-2013	3	27.5354166666667	Aracaju	Nordeste	SE	733	quinta-feira
ARACAJU	12-01-2013	2	27.9458333333333	Aracaju	Nordeste	SE	734	sexta-feira
ARACAJU	13-01-2013	4	28.0833333333333	Aracaju	Nordeste	SE	735	domingo
ARACAJU	14-01-2013	4	28.0458333333333	Aracaju	Nordeste	SE	736	segunda-feira
ARACAJU	15-01-2013	7	27.7979166666667	Aracaju	Nordeste	SE	737	terça-feira
ARACAJU	16-01-2013	2	28.20625	Aracaju	Nordeste	SE	738	quarta-feira
ARACAJU	17-01-2013	1	28.05	Aracaju	Nordeste	SE	739	sexta-feira
ARACAJU	18-01-2013	2	27.91875	Aracaju	Nordeste	SE	740	sábado
ARACAJU	19-01-2013	2	27.4354166666667	Aracaju	Nordeste	SE	741	domingo
ARACAJU	20-01-2013	1	27.83125	Aracaju	Nordeste	SE	742	segunda-feira
ARACAJU	21-01-2013	8	27.875	Aracaju	Nordeste	SE	743	quarta-feira
ARACAJU	22-01-2013	3	27.8875	Aracaju	Nordeste	SE	744	quinta-feira
ARACAJU	23-01-2013	8	27.70625	Aracaju	Nordeste	SE	745	sexta-feira
ARACAJU	24-01-2013	5	27.7583333333333	Aracaju	Nordeste	SE	746	sábado
ARACAJU	25-01-2013	11	27.1375	Aracaju	Nordeste	SE	747	segunda-feira
ARACAJU	26-01-2013	5	27.15625	Aracaju	Nordeste	SE	748	terça-feira
ARACAJU	27-01-2013	4	27.0458333333333	Aracaju	Nordeste	SE	749	quarta-feira
ARACAJU	28-01-2013	6	27.2604166666667	Aracaju	Nordeste	SE	750	quinta-feira
ARACAJU	29-01-2013	4	27.4666666666667	Aracaju	Nordeste	SE	751	sábado
ARACAJU	30-01-2013	8	27.5375	Aracaju	Nordeste	SE	752	domingo
ARACAJU	31-01-2013	5	27.55625	Aracaju	Nordeste	SE	753	segunda-feira
ARACAJU	01-02-2013	7	27.5375	Aracaju	Nordeste	SE	754	terça-feira
ARACAJU	02-02-2013	4	27.5020833333333	Aracaju	Nordeste	SE	755	quarta-feira
ARACAJU	03-02-2013	3	27.9291666666667	Aracaju	Nordeste	SE	756	quinta-feira
ARACAJU	04-02-2013	5	28.0145833333333	Aracaju	Nordeste	SE	757	sexta-feira
ARACAJU	05-02-2013	6	27.9125	Aracaju	Nordeste	SE	758	domingo
ARACAJU	06-02-2013	6	28.2270833333333	Aracaju	Nordeste	SE	759	segunda-feira
ARACAJU	07-02-2013	7	28.29375	Aracaju	Nordeste	SE	760	terça-feira
ARACAJU	08-02-2013	5	28.225	Aracaju	Nordeste	SE	761	quarta-feira
ARACAJU	09-02-2013	2	28.6354166666667	Aracaju	Nordeste	SE	762	sexta-feira
ARACAJU	10-02-2013	2	28.5020833333333	Aracaju	Nordeste	SE	763	sábado
ARACAJU	11-02-2013	4	28.3270833333333	Aracaju	Nordeste	SE	764	domingo
ARACAJU	13-02-2013	5	28.3291666666667	Aracaju	Nordeste	SE	765	quarta-feira
ARACAJU	14-02-2013	6	28.1791666666667	Aracaju	Nordeste	SE	766	quinta-feira
ARACAJU	15-02-2013	6	28.3729166666667	Aracaju	Nordeste	SE	767	sexta-feira
ARACAJU	16-02-2013	3	28.2729166666667	Aracaju	Nordeste	SE	768	sábado
ARACAJU	17-02-2013	3	27.9875	Aracaju	Nordeste	SE	769	segunda-feira
ARACAJU	18-02-2013	5	28.1729166666667	Aracaju	Nordeste	SE	770	terça-feira
ARACAJU	19-02-2013	11	28.1770833333333	Aracaju	Nordeste	SE	771	quarta-feira
ARACAJU	20-02-2013	5	28.16875	Aracaju	Nordeste	SE	772	quinta-feira
ARACAJU	21-02-2013	5	27.9541666666667	Aracaju	Nordeste	SE	773	sábado
ARACAJU	22-02-2013	4	28.1270833333333	Aracaju	Nordeste	SE	774	domingo
ARACAJU	23-02-2013	2	28.3979166666667	Aracaju	Nordeste	SE	775	segunda-feira
ARACAJU	24-02-2013	9	28.2833333333333	Aracaju	Nordeste	SE	776	terça-feira
ARACAJU	25-02-2013	9	27.1645833333333	Aracaju	Nordeste	SE	777	quinta-feira
ARACAJU	26-02-2013	5	28.1020833333333	Aracaju	Nordeste	SE	778	sexta-feira
ARACAJU	27-02-2013	3	28.1708333333333	Aracaju	Nordeste	SE	779	sábado
ARACAJU	28-02-2013	5	28.0916666666667	Aracaju	Nordeste	SE	780	domingo
ARACAJU	01-03-2013	8	28.4520833333333	Aracaju	Nordeste	SE	781	terça-feira
ARACAJU	02-03-2013	6	28.85625	Aracaju	Nordeste	SE	782	quarta-feira
ARACAJU	03-03-2013	2	28.5416666666667	Aracaju	Nordeste	SE	783	quinta-feira
ARACAJU	04-03-2013	12	28.4	Aracaju	Nordeste	SE	784	sábado
ARACAJU	05-03-2013	5	28.1625	Aracaju	Nordeste	SE	785	domingo
ARACAJU	06-03-2013	9	28.5854166666667	Aracaju	Nordeste	SE	786	segunda-feira
ARACAJU	07-03-2013	8	28.4583333333333	Aracaju	Nordeste	SE	787	terça-feira
ARACAJU	08-03-2013	4	28.1208333333333	Aracaju	Nordeste	SE	788	quinta-feira
ARACAJU	09-03-2013	1	28.53125	Aracaju	Nordeste	SE	789	sexta-feira
ARACAJU	10-03-2013	2	28.6104166666667	Aracaju	Nordeste	SE	790	sábado
ARACAJU	11-03-2013	6	28.6458333333333	Aracaju	Nordeste	SE	791	domingo
ARACAJU	12-03-2013	6	28.49375	Aracaju	Nordeste	SE	792	terça-feira
ARACAJU	13-03-2013	5	28.3979166666667	Aracaju	Nordeste	SE	793	quarta-feira
ARACAJU	15-03-2013	2	28.3125	Aracaju	Nordeste	SE	794	sexta-feira
ARACAJU	16-03-2013	2	28.00625	Aracaju	Nordeste	SE	795	domingo
ARACAJU	17-03-2013	2	27.5	Aracaju	Nordeste	SE	796	segunda-feira
ARACAJU	18-03-2013	8	27.6521739130435	Aracaju	Nordeste	SE	797	terça-feira
ARACAJU	19-03-2013	7	28.1340909090909	Aracaju	Nordeste	SE	798	quarta-feira
ARACAJU	20-03-2013	7	27.8458333333333	Aracaju	Nordeste	SE	799	sexta-feira
ARACAJU	21-03-2013	4	28.2604166666667	Aracaju	Nordeste	SE	800	sábado
ARACAJU	22-03-2013	8	27.8791666666667	Aracaju	Nordeste	SE	801	domingo
ARACAJU	23-03-2013	1	28.4729166666667	Aracaju	Nordeste	SE	802	segunda-feira
ARACAJU	24-03-2013	3	28.4291666666667	Aracaju	Nordeste	SE	803	quarta-feira
ARACAJU	25-03-2013	8	28.5583333333333	Aracaju	Nordeste	SE	804	quinta-feira
ARACAJU	26-03-2013	5	28.5645833333333	Aracaju	Nordeste	SE	805	sexta-feira
ARACAJU	27-03-2013	3	28.5238095238095	Aracaju	Nordeste	SE	806	sábado
ARACAJU	28-03-2013	1	29.4333333333333	Aracaju	Nordeste	SE	807	segunda-feira
ARACAJU	29-03-2013	3	28.3625	Aracaju	Nordeste	SE	808	terça-feira
ARACAJU	30-03-2013	4	28.3520833333333	Aracaju	Nordeste	SE	809	quarta-feira
ARACAJU	31-03-2013	2	28.2145833333333	Aracaju	Nordeste	SE	810	quinta-feira
ARACAJU	01-04-2013	8	27.83125	Aracaju	Nordeste	SE	811	sexta-feira
ARACAJU	02-04-2013	4	28.4770833333333	Aracaju	Nordeste	SE	812	sábado
ARACAJU	03-04-2013	8	28.31875	Aracaju	Nordeste	SE	813	domingo
ARACAJU	04-04-2013	5	27.7604166666667	Aracaju	Nordeste	SE	814	terça-feira
ARACAJU	05-04-2013	5	28.625	Aracaju	Nordeste	SE	815	quarta-feira
ARACAJU	06-04-2013	4	28.56875	Aracaju	Nordeste	SE	816	quinta-feira
ARACAJU	08-04-2013	5	28.5375	Aracaju	Nordeste	SE	817	domingo
ARACAJU	09-04-2013	7	28.4666666666667	Aracaju	Nordeste	SE	818	segunda-feira
ARACAJU	10-04-2013	2	28.4645833333333	Aracaju	Nordeste	SE	819	terça-feira
ARACAJU	11-04-2013	7	27.9020833333333	Aracaju	Nordeste	SE	820	quarta-feira
ARACAJU	12-04-2013	6	28.65625	Aracaju	Nordeste	SE	821	sexta-feira
ARACAJU	13-04-2013	5	28.3645833333333	Aracaju	Nordeste	SE	822	sábado
ARACAJU	14-04-2013	1	28.2458333333333	Aracaju	Nordeste	SE	823	domingo
ARACAJU	15-04-2013	5	28.5416666666667	Aracaju	Nordeste	SE	824	segunda-feira
ARACAJU	16-04-2013	8	28.7375	Aracaju	Nordeste	SE	825	quarta-feira
ARACAJU	17-04-2013	6	28.4979166666667	Aracaju	Nordeste	SE	826	quinta-feira
ARACAJU	18-04-2013	4	28.63125	Aracaju	Nordeste	SE	827	sexta-feira
ARACAJU	19-04-2013	3	28.6666666666667	Aracaju	Nordeste	SE	828	sábado
ARACAJU	20-04-2013	2	28.3208333333333	Aracaju	Nordeste	SE	829	segunda-feira
ARACAJU	21-04-2013	3	26.5125	Aracaju	Nordeste	SE	830	terça-feira
ARACAJU	22-04-2013	7	24.9354166666667	Aracaju	Nordeste	SE	831	quarta-feira
ARACAJU	23-04-2013	11	27.4083333333333	Aracaju	Nordeste	SE	832	quinta-feira
ARACAJU	24-04-2013	5	25.59375	Aracaju	Nordeste	SE	833	sábado
ARACAJU	25-04-2013	5	25.3708333333333	Aracaju	Nordeste	SE	834	domingo
ARACAJU	26-04-2013	5	26.6041666666667	Aracaju	Nordeste	SE	835	segunda-feira
ARACAJU	27-04-2013	2	27.1875	Aracaju	Nordeste	SE	836	terça-feira
ARACAJU	28-04-2013	2	27.4604166666667	Aracaju	Nordeste	SE	837	quinta-feira
ARACAJU	29-04-2013	6	25.3020833333333	Aracaju	Nordeste	SE	838	sexta-feira
ARACAJU	30-04-2013	7	25.8541666666667	Aracaju	Nordeste	SE	839	sábado
ARACAJU	01-05-2013	7	26.4520833333333	Aracaju	Nordeste	SE	840	domingo
ARACAJU	02-05-2013	4	26.3833333333333	Aracaju	Nordeste	SE	841	segunda-feira
ARACAJU	03-05-2013	2	27.16875	Aracaju	Nordeste	SE	842	terça-feira
ARACAJU	04-05-2013	2	27.0729166666667	Aracaju	Nordeste	SE	843	quinta-feira
ARACAJU	05-05-2013	3	27.5270833333333	Aracaju	Nordeste	SE	844	sexta-feira
ARACAJU	06-05-2013	5	26.94375	Aracaju	Nordeste	SE	845	sábado
ARACAJU	07-05-2013	8	27.5416666666667	Aracaju	Nordeste	SE	846	domingo
ARACAJU	08-05-2013	12	27.5416666666667	Aracaju	Nordeste	SE	847	terça-feira
ARACAJU	09-05-2013	1	26.5708333333333	Aracaju	Nordeste	SE	848	quarta-feira
ARACAJU	10-05-2013	6	25.5958333333333	Aracaju	Nordeste	SE	849	quinta-feira
ARACAJU	11-05-2013	4	25.4979166666667	Aracaju	Nordeste	SE	850	sexta-feira
ARACAJU	12-05-2013	2	26.4145833333333	Aracaju	Nordeste	SE	851	domingo
ARACAJU	13-05-2013	8	27.1229166666667	Aracaju	Nordeste	SE	852	segunda-feira
ARACAJU	14-05-2013	7	26.6	Aracaju	Nordeste	SE	853	terça-feira
ARACAJU	15-05-2013	12	26.98125	Aracaju	Nordeste	SE	854	quarta-feira
ARACAJU	16-05-2013	6	26.59375	Aracaju	Nordeste	SE	855	sexta-feira
ARACAJU	17-05-2013	3	25.6291666666667	Aracaju	Nordeste	SE	856	sábado
ARACAJU	18-05-2013	2	27.2604166666667	Aracaju	Nordeste	SE	857	domingo
ARACAJU	19-05-2013	4	26.04375	Aracaju	Nordeste	SE	858	segunda-feira
ARACAJU	20-05-2013	13	25.6895833333333	Aracaju	Nordeste	SE	859	quarta-feira
ARACAJU	21-05-2013	6	25.6145833333333	Aracaju	Nordeste	SE	860	quinta-feira
ARACAJU	22-05-2013	5	26.5020833333333	Aracaju	Nordeste	SE	861	sexta-feira
ARACAJU	23-05-2013	5	26.4625	Aracaju	Nordeste	SE	862	sábado
ARACAJU	24-05-2013	7	26.9833333333333	Aracaju	Nordeste	SE	863	segunda-feira
ARACAJU	25-05-2013	1	27.3333333333333	Aracaju	Nordeste	SE	864	terça-feira
ARACAJU	26-05-2013	4	26.9708333333333	Aracaju	Nordeste	SE	865	quarta-feira
ARACAJU	27-05-2013	9	26.7229166666667	Aracaju	Nordeste	SE	866	quinta-feira
ARACAJU	28-05-2013	7	24.93125	Aracaju	Nordeste	SE	867	sábado
ARACAJU	29-05-2013	6	26.4875	Aracaju	Nordeste	SE	868	domingo
ARACAJU	31-05-2013	3	26.3666666666667	Aracaju	Nordeste	SE	869	terça-feira
ARACAJU	01-06-2013	4	27.2729166666667	Aracaju	Nordeste	SE	870	quarta-feira
ARACAJU	02-06-2013	4	27.1041666666667	Aracaju	Nordeste	SE	871	quinta-feira
ARACAJU	03-06-2013	5	25.8666666666667	Aracaju	Nordeste	SE	872	sexta-feira
ARACAJU	04-06-2013	7	26.5104166666667	Aracaju	Nordeste	SE	873	domingo
ARACAJU	05-06-2013	3	27.2395833333333	Aracaju	Nordeste	SE	874	segunda-feira
ARACAJU	06-06-2013	5	26.4479166666667	Aracaju	Nordeste	SE	875	terça-feira
ARACAJU	07-06-2013	7	25.1416666666667	Aracaju	Nordeste	SE	876	quarta-feira
ARACAJU	09-06-2013	1	26.4916666666667	Aracaju	Nordeste	SE	877	sábado
ARACAJU	10-06-2013	9	25.0791666666667	Aracaju	Nordeste	SE	878	domingo
ARACAJU	11-06-2013	10	24.8645833333333	Aracaju	Nordeste	SE	879	segunda-feira
ARACAJU	12-06-2013	5	26.3291666666667	Aracaju	Nordeste	SE	880	quarta-feira
ARACAJU	13-06-2013	9	26.425	Aracaju	Nordeste	SE	881	quinta-feira
ARACAJU	14-06-2013	2	25.9270833333333	Aracaju	Nordeste	SE	882	sexta-feira
ARACAJU	15-06-2013	1	26.24375	Aracaju	Nordeste	SE	883	sábado
ARACAJU	16-06-2013	3	25.8104166666667	Aracaju	Nordeste	SE	884	segunda-feira
ARACAJU	17-06-2013	6	24.9208333333333	Aracaju	Nordeste	SE	885	terça-feira
ARACAJU	18-06-2013	11	24.9895833333333	Aracaju	Nordeste	SE	886	quarta-feira
ARACAJU	19-06-2013	6	26.275	Aracaju	Nordeste	SE	887	quinta-feira
ARACAJU	20-06-2013	4	26.55625	Aracaju	Nordeste	SE	888	sábado
ARACAJU	21-06-2013	2	25.7083333333333	Aracaju	Nordeste	SE	889	domingo
ARACAJU	22-06-2013	2	26.7479166666667	Aracaju	Nordeste	SE	890	segunda-feira
ARACAJU	24-06-2013	2	25.1770833333333	Aracaju	Nordeste	SE	891	quinta-feira
ARACAJU	25-06-2013	1	24.5136363636364	Aracaju	Nordeste	SE	892	sexta-feira
ARACAJU	26-06-2013	8	26.34375	Aracaju	Nordeste	SE	893	sábado
ARACAJU	27-06-2013	4	25.5479166666667	Aracaju	Nordeste	SE	894	domingo
ARACAJU	28-06-2013	5	26.1916666666667	Aracaju	Nordeste	SE	895	terça-feira
ARACAJU	29-06-2013	3	25.00625	Aracaju	Nordeste	SE	896	quarta-feira
ARACAJU	01-07-2013	7	26.3333333333333	Aracaju	Nordeste	SE	897	sexta-feira
ARACAJU	02-07-2013	5	26.5604166666667	Aracaju	Nordeste	SE	898	sábado
ARACAJU	03-07-2013	6	26.0104166666667	Aracaju	Nordeste	SE	899	domingo
ARACAJU	04-07-2013	2	26.6583333333333	Aracaju	Nordeste	SE	900	terça-feira
ARACAJU	05-07-2013	3	25.575	Aracaju	Nordeste	SE	901	quarta-feira
ARACAJU	06-07-2013	1	25.1270833333333	Aracaju	Nordeste	SE	902	quinta-feira
ARACAJU	07-07-2013	1	25.7208333333333	Aracaju	Nordeste	SE	903	sexta-feira
ARACAJU	08-07-2013	1	24.5854166666667	Aracaju	Nordeste	SE	904	domingo
ARACAJU	09-07-2013	4	23.6458333333333	Aracaju	Nordeste	SE	905	segunda-feira
ARACAJU	10-07-2013	6	24.3083333333333	Aracaju	Nordeste	SE	906	terça-feira
ARACAJU	11-07-2013	4	25.83125	Aracaju	Nordeste	SE	907	quarta-feira
ARACAJU	12-07-2013	8	24.9041666666667	Aracaju	Nordeste	SE	908	sexta-feira
ARACAJU	13-07-2013	8	23.8333333333333	Aracaju	Nordeste	SE	909	sábado
ARACAJU	14-07-2013	5	25.7270833333333	Aracaju	Nordeste	SE	910	domingo
ARACAJU	15-07-2013	9	25.74375	Aracaju	Nordeste	SE	911	segunda-feira
ARACAJU	16-07-2013	5	24.83125	Aracaju	Nordeste	SE	912	quarta-feira
ARACAJU	17-07-2013	6	25.8020833333333	Aracaju	Nordeste	SE	913	quinta-feira
ARACAJU	18-07-2013	7	24.675	Aracaju	Nordeste	SE	914	sexta-feira
ARACAJU	19-07-2013	5	24.7145833333333	Aracaju	Nordeste	SE	915	sábado
ARACAJU	21-07-2013	1	24.9604166666667	Aracaju	Nordeste	SE	916	terça-feira
ARACAJU	22-07-2013	6	25.68125	Aracaju	Nordeste	SE	917	quarta-feira
ARACAJU	23-07-2013	2	24.8833333333333	Aracaju	Nordeste	SE	918	quinta-feira
ARACAJU	24-07-2013	4	26.1625	Aracaju	Nordeste	SE	919	sábado
ARACAJU	25-07-2013	3	23.8	Aracaju	Nordeste	SE	920	domingo
ARACAJU	26-07-2013	5	24.6979166666667	Aracaju	Nordeste	SE	921	segunda-feira
ARACAJU	27-07-2013	4	25.0916666666667	Aracaju	Nordeste	SE	922	terça-feira
ARACAJU	28-07-2013	1	25.6875	Aracaju	Nordeste	SE	923	quinta-feira
ARACAJU	29-07-2013	7	24.6229166666667	Aracaju	Nordeste	SE	924	sexta-feira
ARACAJU	30-07-2013	4	25.54375	Aracaju	Nordeste	SE	925	sábado
ARACAJU	31-07-2013	9	24.93125	Aracaju	Nordeste	SE	926	domingo
ARACAJU	01-08-2013	6	24.0583333333333	Aracaju	Nordeste	SE	927	segunda-feira
ARACAJU	02-08-2013	4	25.5041666666667	Aracaju	Nordeste	SE	928	terça-feira
ARACAJU	03-08-2013	8	25.2979166666667	Aracaju	Nordeste	SE	929	quarta-feira
ARACAJU	04-08-2013	7	24.8895833333333	Aracaju	Nordeste	SE	930	sexta-feira
ARACAJU	05-08-2013	12	25.025	Aracaju	Nordeste	SE	931	sábado
ARACAJU	06-08-2013	9	24.825	Aracaju	Nordeste	SE	932	domingo
ARACAJU	07-08-2013	9	25.6916666666667	Aracaju	Nordeste	SE	933	segunda-feira
ARACAJU	08-08-2013	6	24.53125	Aracaju	Nordeste	SE	934	quarta-feira
ARACAJU	09-08-2013	5	24.9895833333333	Aracaju	Nordeste	SE	935	quinta-feira
ARACAJU	10-08-2013	2	23.79375	Aracaju	Nordeste	SE	936	sexta-feira
ARACAJU	11-08-2013	1	23.6916666666667	Aracaju	Nordeste	SE	937	sábado
ARACAJU	12-08-2013	7	23.81875	Aracaju	Nordeste	SE	938	segunda-feira
ARACAJU	13-08-2013	5	23.8395833333333	Aracaju	Nordeste	SE	939	terça-feira
ARACAJU	14-08-2013	13	24.8604166666667	Aracaju	Nordeste	SE	940	quarta-feira
ARACAJU	15-08-2013	7	25.3041666666667	Aracaju	Nordeste	SE	941	quinta-feira
ARACAJU	16-08-2013	7	24.9104166666667	Aracaju	Nordeste	SE	942	sábado
ARACAJU	17-08-2013	6	24.6770833333333	Aracaju	Nordeste	SE	943	domingo
ARACAJU	18-08-2013	8	23.6583333333333	Aracaju	Nordeste	SE	944	segunda-feira
ARACAJU	19-08-2013	5	24.2541666666667	Aracaju	Nordeste	SE	945	terça-feira
ARACAJU	20-08-2013	3	25.1979166666667	Aracaju	Nordeste	SE	946	quinta-feira
ARACAJU	21-08-2013	5	24.1895833333333	Aracaju	Nordeste	SE	947	sexta-feira
ARACAJU	22-08-2013	9	25.0020833333333	Aracaju	Nordeste	SE	948	sábado
ARACAJU	23-08-2013	4	24.8916666666667	Aracaju	Nordeste	SE	949	domingo
ARACAJU	24-08-2013	2	25.2729166666667	Aracaju	Nordeste	SE	950	terça-feira
ARACAJU	25-08-2013	1	25.6916666666667	Aracaju	Nordeste	SE	951	quarta-feira
ARACAJU	26-08-2013	9	25.4645833333333	Aracaju	Nordeste	SE	952	quinta-feira
ARACAJU	27-08-2013	7	25.6791666666667	Aracaju	Nordeste	SE	953	sexta-feira
ARACAJU	28-08-2013	6	24.8604166666667	Aracaju	Nordeste	SE	954	domingo
ARACAJU	29-08-2013	9	26.55625	Aracaju	Nordeste	SE	955	segunda-feira
ARACAJU	30-08-2013	6	26.2541666666667	Aracaju	Nordeste	SE	956	terça-feira
ARACAJU	31-08-2013	4	26.0645833333333	Aracaju	Nordeste	SE	957	quarta-feira
ARACAJU	01-09-2013	4	25.8125	Aracaju	Nordeste	SE	958	quinta-feira
ARACAJU	02-09-2013	9	25.9229166666667	Aracaju	Nordeste	SE	959	sexta-feira
ARACAJU	03-09-2013	7	25.53125	Aracaju	Nordeste	SE	960	sábado
ARACAJU	04-09-2013	7	26.08125	Aracaju	Nordeste	SE	961	segunda-feira
ARACAJU	05-09-2013	9	25.65625	Aracaju	Nordeste	SE	962	terça-feira
ARACAJU	06-09-2013	12	25.3520833333333	Aracaju	Nordeste	SE	963	quarta-feira
ARACAJU	07-09-2013	3	24.9208333333333	Aracaju	Nordeste	SE	964	quinta-feira
ARACAJU	08-09-2013	3	25.8416666666667	Aracaju	Nordeste	SE	965	sábado
ARACAJU	09-09-2013	1	25.25	Aracaju	Nordeste	SE	966	domingo
ARACAJU	10-09-2013	2	25.8770833333333	Aracaju	Nordeste	SE	967	segunda-feira
ARACAJU	11-09-2013	8	24.79375	Aracaju	Nordeste	SE	968	terça-feira
ARACAJU	12-09-2013	7	25.1520833333333	Aracaju	Nordeste	SE	969	quinta-feira
ARACAJU	13-09-2013	7	25.9333333333333	Aracaju	Nordeste	SE	970	sexta-feira
ARACAJU	14-09-2013	4	25.6770833333333	Aracaju	Nordeste	SE	971	sábado
ARACAJU	15-09-2013	3	26.25	Aracaju	Nordeste	SE	972	domingo
ARACAJU	16-09-2013	8	25.79375	Aracaju	Nordeste	SE	973	terça-feira
ARACAJU	17-09-2013	5	26.2625	Aracaju	Nordeste	SE	974	quarta-feira
ARACAJU	18-09-2013	8	26.8875	Aracaju	Nordeste	SE	975	quinta-feira
ARACAJU	19-09-2013	4	26.6354166666667	Aracaju	Nordeste	SE	976	sexta-feira
ARACAJU	20-09-2013	8	26.5166666666667	Aracaju	Nordeste	SE	977	domingo
ARACAJU	21-09-2013	5	26.1333333333333	Aracaju	Nordeste	SE	978	segunda-feira
ARACAJU	22-09-2013	2	26.0604166666667	Aracaju	Nordeste	SE	979	terça-feira
ARACAJU	23-09-2013	5	26.5	Aracaju	Nordeste	SE	980	quarta-feira
ARACAJU	24-09-2013	7	25.6875	Aracaju	Nordeste	SE	981	sexta-feira
ARACAJU	25-09-2013	8	26.2291666666667	Aracaju	Nordeste	SE	982	sábado
ARACAJU	26-09-2013	5	26.7208333333333	Aracaju	Nordeste	SE	983	domingo
ARACAJU	27-09-2013	7	26.9166666666667	Aracaju	Nordeste	SE	984	segunda-feira
ARACAJU	28-09-2013	4	26.5416666666667	Aracaju	Nordeste	SE	985	quarta-feira
ARACAJU	29-09-2013	3	26.6270833333333	Aracaju	Nordeste	SE	986	quinta-feira
ARACAJU	30-09-2013	6	26.88125	Aracaju	Nordeste	SE	987	sexta-feira
ARACAJU	01-10-2013	8	26.4583333333333	Aracaju	Nordeste	SE	988	sábado
ARACAJU	02-10-2013	11	27	Aracaju	Nordeste	SE	989	domingo
ARACAJU	03-10-2013	4	27.11875	Aracaju	Nordeste	SE	990	segunda-feira
ARACAJU	04-10-2013	4	26.8895833333333	Aracaju	Nordeste	SE	991	quarta-feira
ARACAJU	06-10-2013	1	26.8666666666667	Aracaju	Nordeste	SE	992	sexta-feira
ARACAJU	07-10-2013	8	27.4229166666667	Aracaju	Nordeste	SE	993	sábado
ARACAJU	08-10-2013	7	27.1020833333333	Aracaju	Nordeste	SE	994	segunda-feira
ARACAJU	09-10-2013	4	27.11875	Aracaju	Nordeste	SE	995	terça-feira
ARACAJU	10-10-2013	8	25.8854166666667	Aracaju	Nordeste	SE	996	quarta-feira
ARACAJU	11-10-2013	4	24.2666666666667	Aracaju	Nordeste	SE	997	quinta-feira
ARACAJU	12-10-2013	2	25.0604166666667	Aracaju	Nordeste	SE	998	sábado
ARACAJU	13-10-2013	3	25.48125	Aracaju	Nordeste	SE	999	domingo
ARACAJU	14-10-2013	7	24.0666666666667	Aracaju	Nordeste	SE	1000	segunda-feira
ARACAJU	15-10-2013	6	25.725	Aracaju	Nordeste	SE	1001	terça-feira
ARACAJU	16-10-2013	8	25.5083333333333	Aracaju	Nordeste	SE	1002	quinta-feira
ARACAJU	17-10-2013	9	26.3583333333333	Aracaju	Nordeste	SE	1003	sexta-feira
ARACAJU	18-10-2013	9	26.7520833333333	Aracaju	Nordeste	SE	1004	sábado
ARACAJU	19-10-2013	5	26.8958333333333	Aracaju	Nordeste	SE	1005	domingo
ARACAJU	20-10-2013	4	26.91875	Aracaju	Nordeste	SE	1006	terça-feira
ARACAJU	21-10-2013	4	27.1958333333333	Aracaju	Nordeste	SE	1007	quarta-feira
ARACAJU	22-10-2013	10	26.9875	Aracaju	Nordeste	SE	1008	quinta-feira
ARACAJU	23-10-2013	2	26.9791666666667	Aracaju	Nordeste	SE	1009	sexta-feira
ARACAJU	24-10-2013	5	26.7583333333333	Aracaju	Nordeste	SE	1010	domingo
ARACAJU	25-10-2013	3	26.7583333333333	Aracaju	Nordeste	SE	1011	segunda-feira
ARACAJU	26-10-2013	2	26.6354166666667	Aracaju	Nordeste	SE	1012	terça-feira
ARACAJU	27-10-2013	1	25.3666666666667	Aracaju	Nordeste	SE	1013	quarta-feira
ARACAJU	28-10-2013	6	26.9229166666667	Aracaju	Nordeste	SE	1014	sexta-feira
ARACAJU	29-10-2013	4	26.6479166666667	Aracaju	Nordeste	SE	1015	sábado
ARACAJU	30-10-2013	8	27.0895833333333	Aracaju	Nordeste	SE	1016	domingo
ARACAJU	31-10-2013	8	26.9166666666667	Aracaju	Nordeste	SE	1017	segunda-feira
ARACAJU	01-11-2013	4	27.13125	Aracaju	Nordeste	SE	1018	terça-feira
ARACAJU	02-11-2013	1	27.1479166666667	Aracaju	Nordeste	SE	1019	quarta-feira
ARACAJU	03-11-2013	2	25.8708333333333	Aracaju	Nordeste	SE	1020	quinta-feira
ARACAJU	04-11-2013	3	24.3916666666667	Aracaju	Nordeste	SE	1021	sábado
ARACAJU	05-11-2013	6	25.7625	Aracaju	Nordeste	SE	1022	domingo
ARACAJU	06-11-2013	5	27.00625	Aracaju	Nordeste	SE	1023	segunda-feira
ARACAJU	07-11-2013	7	27.0666666666667	Aracaju	Nordeste	SE	1024	terça-feira
ARACAJU	08-11-2013	4	26.8604166666667	Aracaju	Nordeste	SE	1025	quinta-feira
ARACAJU	09-11-2013	2	26.8708333333333	Aracaju	Nordeste	SE	1026	sexta-feira
ARACAJU	10-11-2013	4	27.3395833333333	Aracaju	Nordeste	SE	1027	sábado
ARACAJU	11-11-2013	9	27.31875	Aracaju	Nordeste	SE	1028	domingo
ARACAJU	12-11-2013	7	27.2354166666667	Aracaju	Nordeste	SE	1029	terça-feira
ARACAJU	13-11-2013	4	27.2458333333333	Aracaju	Nordeste	SE	1030	quarta-feira
ARACAJU	14-11-2013	4	26.5645833333333	Aracaju	Nordeste	SE	1031	quinta-feira
ARACAJU	15-11-2013	1	26.0020833333333	Aracaju	Nordeste	SE	1032	sexta-feira
ARACAJU	16-11-2013	1	26.84375	Aracaju	Nordeste	SE	1033	domingo
ARACAJU	17-11-2013	8	26.80625	Aracaju	Nordeste	SE	1034	segunda-feira
ARACAJU	18-11-2013	4	27.0479166666667	Aracaju	Nordeste	SE	1035	terça-feira
ARACAJU	19-11-2013	7	25.4395833333333	Aracaju	Nordeste	SE	1036	quarta-feira
ARACAJU	20-11-2013	10	26.5520833333333	Aracaju	Nordeste	SE	1037	sexta-feira
ARACAJU	21-11-2013	6	25.7958333333333	Aracaju	Nordeste	SE	1038	sábado
ARACAJU	22-11-2013	4	25.9395833333333	Aracaju	Nordeste	SE	1039	domingo
ARACAJU	23-11-2013	1	26.63125	Aracaju	Nordeste	SE	1040	segunda-feira
ARACAJU	24-11-2013	3	27.1479166666667	Aracaju	Nordeste	SE	1041	quarta-feira
ARACAJU	25-11-2013	6	27.1854166666667	Aracaju	Nordeste	SE	1042	quinta-feira
ARACAJU	26-11-2013	6	27.2041666666667	Aracaju	Nordeste	SE	1043	sexta-feira
ARACAJU	27-11-2013	5	26.8104166666667	Aracaju	Nordeste	SE	1044	sábado
ARACAJU	28-11-2013	8	26.9895833333333	Aracaju	Nordeste	SE	1045	segunda-feira
ARACAJU	29-11-2013	8	27.3583333333333	Aracaju	Nordeste	SE	1046	terça-feira
ARACAJU	30-11-2013	7	27.2375	Aracaju	Nordeste	SE	1047	quarta-feira
ARACAJU	01-12-2013	4	27.5291666666667	Aracaju	Nordeste	SE	1048	quinta-feira
ARACAJU	02-12-2013	11	26.8541666666667	Aracaju	Nordeste	SE	1049	sexta-feira
ARACAJU	03-12-2013	6	27.4041666666667	Aracaju	Nordeste	SE	1050	sábado
ARACAJU	04-12-2013	5	27.4625	Aracaju	Nordeste	SE	1051	segunda-feira
ARACAJU	05-12-2013	7	27.7291666666667	Aracaju	Nordeste	SE	1052	terça-feira
ARACAJU	06-12-2013	3	27.525	Aracaju	Nordeste	SE	1053	quarta-feira
ARACAJU	07-12-2013	3	27.6291666666667	Aracaju	Nordeste	SE	1054	quinta-feira
ARACAJU	08-12-2013	4	27.7270833333333	Aracaju	Nordeste	SE	1055	sábado
ARACAJU	09-12-2013	7	27.53125	Aracaju	Nordeste	SE	1056	domingo
ARACAJU	10-12-2013	5	27.4854166666667	Aracaju	Nordeste	SE	1057	segunda-feira
ARACAJU	11-12-2013	10	27.2166666666667	Aracaju	Nordeste	SE	1058	terça-feira
ARACAJU	12-12-2013	2	27.2708333333333	Aracaju	Nordeste	SE	1059	quinta-feira
ARACAJU	13-12-2013	4	27.9604166666667	Aracaju	Nordeste	SE	1060	sexta-feira
ARACAJU	14-12-2013	3	27.9125	Aracaju	Nordeste	SE	1061	sábado
ARACAJU	15-12-2013	1	27.5083333333333	Aracaju	Nordeste	SE	1062	domingo
ARACAJU	16-12-2013	10	27.3729166666667	Aracaju	Nordeste	SE	1063	terça-feira
ARACAJU	17-12-2013	6	27.3333333333333	Aracaju	Nordeste	SE	1064	quarta-feira
ARACAJU	18-12-2013	6	25.9625	Aracaju	Nordeste	SE	1065	quinta-feira
ARACAJU	19-12-2013	7	26.0958333333333	Aracaju	Nordeste	SE	1066	sexta-feira
ARACAJU	20-12-2013	1	26.1666666666667	Aracaju	Nordeste	SE	1067	domingo
ARACAJU	21-12-2013	1	26.9	Aracaju	Nordeste	SE	1068	segunda-feira
ARACAJU	23-12-2013	6	27.15	Aracaju	Nordeste	SE	1069	quarta-feira
ARACAJU	24-12-2013	3	27.1520833333333	Aracaju	Nordeste	SE	1070	sexta-feira
ARACAJU	26-12-2013	7	27.225	Aracaju	Nordeste	SE	1071	domingo
ARACAJU	27-12-2013	1	27.3791666666667	Aracaju	Nordeste	SE	1072	segunda-feira
ARACAJU	28-12-2013	2	27.43125	Aracaju	Nordeste	SE	1073	quarta-feira
ARACAJU	29-12-2013	2	27.09375	Aracaju	Nordeste	SE	1074	quinta-feira
ARACAJU	30-12-2013	3	27.4541666666667	Aracaju	Nordeste	SE	1075	sexta-feira
ARACAJU	31-12-2013	6	27.56875	Aracaju	Nordeste	SE	1076	sábado
ARACAJU	01-01-2014	3	27.63125	Aracaju	Nordeste	SE	1077	sábado
ARACAJU	02-01-2014	3	27.45625	Aracaju	Nordeste	SE	1078	domingo
ARACAJU	03-01-2014	8	27.63125	Aracaju	Nordeste	SE	1079	segunda-feira
ARACAJU	04-01-2014	2	27.2791666666667	Aracaju	Nordeste	SE	1080	terça-feira
ARACAJU	05-01-2014	5	27.7729166666667	Aracaju	Nordeste	SE	1081	quinta-feira
ARACAJU	06-01-2014	10	26.3083333333333	Aracaju	Nordeste	SE	1082	sexta-feira
ARACAJU	07-01-2014	6	27.375	Aracaju	Nordeste	SE	1083	sábado
ARACAJU	08-01-2014	8	26.95625	Aracaju	Nordeste	SE	1084	domingo
ARACAJU	09-01-2014	8	26.6083333333333	Aracaju	Nordeste	SE	1085	terça-feira
ARACAJU	10-01-2014	7	27.7125	Aracaju	Nordeste	SE	1086	quarta-feira
ARACAJU	11-01-2014	4	27.5041666666667	Aracaju	Nordeste	SE	1087	quinta-feira
ARACAJU	12-01-2014	3	27.6270833333333	Aracaju	Nordeste	SE	1088	sexta-feira
ARACAJU	13-01-2014	4	27.7833333333333	Aracaju	Nordeste	SE	1089	domingo
ARACAJU	14-01-2014	2	28.15	Aracaju	Nordeste	SE	1090	segunda-feira
ARACAJU	15-01-2014	7	28.28125	Aracaju	Nordeste	SE	1091	terça-feira
ARACAJU	16-01-2014	5	28.1333333333333	Aracaju	Nordeste	SE	1092	quarta-feira
ARACAJU	17-01-2014	8	27.9479166666667	Aracaju	Nordeste	SE	1093	sexta-feira
ARACAJU	18-01-2014	1	28.4979166666667	Aracaju	Nordeste	SE	1094	sábado
ARACAJU	19-01-2014	4	28.6270833333333	Aracaju	Nordeste	SE	1095	domingo
ARACAJU	20-01-2014	6	28.6208333333333	Aracaju	Nordeste	SE	1096	segunda-feira
ARACAJU	21-01-2014	13	28.29375	Aracaju	Nordeste	SE	1097	quarta-feira
ARACAJU	22-01-2014	7	28.4666666666667	Aracaju	Nordeste	SE	1098	quinta-feira
ARACAJU	23-01-2014	4	28.2875	Aracaju	Nordeste	SE	1099	sexta-feira
ARACAJU	24-01-2014	6	28.5291666666667	Aracaju	Nordeste	SE	1100	sábado
ARACAJU	25-01-2014	1	28.4729166666667	Aracaju	Nordeste	SE	1101	segunda-feira
ARACAJU	26-01-2014	1	28.575	Aracaju	Nordeste	SE	1102	terça-feira
ARACAJU	27-01-2014	7	27.5791666666667	Aracaju	Nordeste	SE	1103	quarta-feira
ARACAJU	28-01-2014	6	28.1645833333333	Aracaju	Nordeste	SE	1104	quinta-feira
ARACAJU	29-01-2014	6	28.3104166666667	Aracaju	Nordeste	SE	1105	sábado
ARACAJU	30-01-2014	4	28.2020833333333	Aracaju	Nordeste	SE	1106	domingo
ARACAJU	31-01-2014	6	27.8916666666667	Aracaju	Nordeste	SE	1107	segunda-feira
ARACAJU	01-02-2014	4	27.7708333333333	Aracaju	Nordeste	SE	1108	terça-feira
ARACAJU	02-02-2014	6	26.5770833333333	Aracaju	Nordeste	SE	1109	quarta-feira
ARACAJU	03-02-2014	4	27.5270833333333	Aracaju	Nordeste	SE	1110	quinta-feira
ARACAJU	04-02-2014	2	27.19375	Aracaju	Nordeste	SE	1111	sexta-feira
ARACAJU	05-02-2014	1	27.88125	Aracaju	Nordeste	SE	1112	domingo
ARACAJU	06-02-2014	2	27.6208333333333	Aracaju	Nordeste	SE	1113	segunda-feira
ARACAJU	07-02-2014	6	27.5270833333333	Aracaju	Nordeste	SE	1114	terça-feira
ARACAJU	08-02-2014	4	27.6854166666667	Aracaju	Nordeste	SE	1115	quarta-feira
ARACAJU	09-02-2014	1	27.2479166666667	Aracaju	Nordeste	SE	1116	sexta-feira
ARACAJU	10-02-2014	7	28.2583333333333	Aracaju	Nordeste	SE	1117	sábado
ARACAJU	11-02-2014	4	28.4916666666667	Aracaju	Nordeste	SE	1118	domingo
ARACAJU	12-02-2014	6	28.7354166666667	Aracaju	Nordeste	SE	1119	segunda-feira
ARACAJU	13-02-2014	4	28.4895833333333	Aracaju	Nordeste	SE	1120	quarta-feira
ARACAJU	14-02-2014	5	28.40625	Aracaju	Nordeste	SE	1121	quinta-feira
ARACAJU	15-02-2014	1	28.74375	Aracaju	Nordeste	SE	1122	sexta-feira
ARACAJU	16-02-2014	1	27.3	Aracaju	Nordeste	SE	1123	sábado
ARACAJU	17-02-2014	4	28.0916666666667	Aracaju	Nordeste	SE	1124	segunda-feira
ARACAJU	18-02-2014	6	28.1	Aracaju	Nordeste	SE	1125	terça-feira
ARACAJU	19-02-2014	2	28.3145833333333	Aracaju	Nordeste	SE	1126	quarta-feira
ARACAJU	20-02-2014	5	27.0958333333333	Aracaju	Nordeste	SE	1127	quinta-feira
ARACAJU	21-02-2014	4	28.0729166666667	Aracaju	Nordeste	SE	1128	sábado
ARACAJU	22-02-2014	3	27.4604166666667	Aracaju	Nordeste	SE	1129	domingo
ARACAJU	23-02-2014	7	26.4708333333333	Aracaju	Nordeste	SE	1130	segunda-feira
ARACAJU	24-02-2014	11	28.1791666666667	Aracaju	Nordeste	SE	1131	terça-feira
ARACAJU	25-02-2014	6	27.3979166666667	Aracaju	Nordeste	SE	1132	quinta-feira
ARACAJU	26-02-2014	7	28.075	Aracaju	Nordeste	SE	1133	sexta-feira
ARACAJU	27-02-2014	4	27.59375	Aracaju	Nordeste	SE	1134	sábado
ARACAJU	28-02-2014	3	27.3270833333333	Aracaju	Nordeste	SE	1135	domingo
ARACAJU	01-03-2014	2	28.0791666666667	Aracaju	Nordeste	SE	1136	terça-feira
ARACAJU	02-03-2014	2	27.7520833333333	Aracaju	Nordeste	SE	1137	quarta-feira
ARACAJU	04-03-2014	2	27.9083333333333	Aracaju	Nordeste	SE	1138	sábado
ARACAJU	05-03-2014	2	27.6770833333333	Aracaju	Nordeste	SE	1139	domingo
ARACAJU	06-03-2014	5	27.6645833333333	Aracaju	Nordeste	SE	1140	segunda-feira
ARACAJU	07-03-2014	6	27.6354166666667	Aracaju	Nordeste	SE	1141	terça-feira
ARACAJU	08-03-2014	2	28.06875	Aracaju	Nordeste	SE	1142	quinta-feira
ARACAJU	09-03-2014	5	28.4416666666667	Aracaju	Nordeste	SE	1143	sexta-feira
ARACAJU	10-03-2014	5	27.1645833333333	Aracaju	Nordeste	SE	1144	sábado
ARACAJU	11-03-2014	10	28.225	Aracaju	Nordeste	SE	1145	domingo
ARACAJU	12-03-2014	3	28.2229166666667	Aracaju	Nordeste	SE	1146	terça-feira
ARACAJU	13-03-2014	5	28.1479166666667	Aracaju	Nordeste	SE	1147	quarta-feira
ARACAJU	14-03-2014	4	28.5270833333333	Aracaju	Nordeste	SE	1148	quinta-feira
ARACAJU	16-03-2014	1	26.7375	Aracaju	Nordeste	SE	1149	domingo
ARACAJU	17-03-2014	5	26.2229166666667	Aracaju	Nordeste	SE	1150	segunda-feira
ARACAJU	18-03-2014	14	27.1229166666667	Aracaju	Nordeste	SE	1151	terça-feira
ARACAJU	19-03-2014	5	28.1333333333333	Aracaju	Nordeste	SE	1152	quarta-feira
ARACAJU	20-03-2014	7	27.7854166666667	Aracaju	Nordeste	SE	1153	sexta-feira
ARACAJU	21-03-2014	1	28.6958333333333	Aracaju	Nordeste	SE	1154	sábado
ARACAJU	22-03-2014	3	27.4583333333333	Aracaju	Nordeste	SE	1155	domingo
ARACAJU	23-03-2014	2	28.1875	Aracaju	Nordeste	SE	1156	segunda-feira
ARACAJU	24-03-2014	2	28.4854166666667	Aracaju	Nordeste	SE	1157	quarta-feira
ARACAJU	25-03-2014	8	28.5145833333333	Aracaju	Nordeste	SE	1158	quinta-feira
ARACAJU	26-03-2014	4	27.44375	Aracaju	Nordeste	SE	1159	sexta-feira
ARACAJU	27-03-2014	7	28.3791666666667	Aracaju	Nordeste	SE	1160	sábado
ARACAJU	28-03-2014	2	28.0625	Aracaju	Nordeste	SE	1161	segunda-feira
ARACAJU	29-03-2014	1	28.7083333333333	Aracaju	Nordeste	SE	1162	terça-feira
ARACAJU	30-03-2014	1	28.76875	Aracaju	Nordeste	SE	1163	quarta-feira
ARACAJU	31-03-2014	3	28.2895833333333	Aracaju	Nordeste	SE	1164	quinta-feira
ARACAJU	01-04-2014	5	28.7229166666667	Aracaju	Nordeste	SE	1165	sexta-feira
ARACAJU	02-04-2014	6	27.9104166666667	Aracaju	Nordeste	SE	1166	sábado
ARACAJU	03-04-2014	7	28.33125	Aracaju	Nordeste	SE	1167	domingo
ARACAJU	04-04-2014	6	27.7895833333333	Aracaju	Nordeste	SE	1168	terça-feira
ARACAJU	05-04-2014	2	28.5229166666667	Aracaju	Nordeste	SE	1169	quarta-feira
ARACAJU	06-04-2014	1	28.6833333333333	Aracaju	Nordeste	SE	1170	quinta-feira
ARACAJU	07-04-2014	6	28.4270833333333	Aracaju	Nordeste	SE	1171	sexta-feira
ARACAJU	08-04-2014	6	29.0458333333333	Aracaju	Nordeste	SE	1172	domingo
ARACAJU	09-04-2014	5	26.7583333333333	Aracaju	Nordeste	SE	1173	segunda-feira
ARACAJU	10-04-2014	6	28.3145833333333	Aracaju	Nordeste	SE	1174	terça-feira
ARACAJU	11-04-2014	7	28.5958333333333	Aracaju	Nordeste	SE	1175	quarta-feira
ARACAJU	12-04-2014	3	27.8083333333333	Aracaju	Nordeste	SE	1176	sexta-feira
ARACAJU	13-04-2014	1	27.88125	Aracaju	Nordeste	SE	1177	sábado
ARACAJU	14-04-2014	5	27.73125	Aracaju	Nordeste	SE	1178	domingo
ARACAJU	15-04-2014	8	27.6604166666667	Aracaju	Nordeste	SE	1179	segunda-feira
ARACAJU	16-04-2014	9	26.25	Aracaju	Nordeste	SE	1180	quarta-feira
ARACAJU	17-04-2014	2	27.4520833333333	Aracaju	Nordeste	SE	1181	quinta-feira
ARACAJU	18-04-2014	2	28.04375	Aracaju	Nordeste	SE	1182	sexta-feira
ARACAJU	19-04-2014	3	27.5354166666667	Aracaju	Nordeste	SE	1183	sábado
ARACAJU	20-04-2014	1	28.1541666666667	Aracaju	Nordeste	SE	1184	segunda-feira
ARACAJU	21-04-2014	3	28.5583333333333	Aracaju	Nordeste	SE	1185	terça-feira
ARACAJU	22-04-2014	12	28.6770833333333	Aracaju	Nordeste	SE	1186	quarta-feira
ARACAJU	23-04-2014	6	27.9395833333333	Aracaju	Nordeste	SE	1187	quinta-feira
ARACAJU	24-04-2014	7	27.8020833333333	Aracaju	Nordeste	SE	1188	sábado
ARACAJU	25-04-2014	7	27.83125	Aracaju	Nordeste	SE	1189	domingo
ARACAJU	26-04-2014	1	27.9541666666667	Aracaju	Nordeste	SE	1190	segunda-feira
ARACAJU	27-04-2014	8	26.7604166666667	Aracaju	Nordeste	SE	1191	terça-feira
ARACAJU	28-04-2014	5	27.05	Aracaju	Nordeste	SE	1192	quinta-feira
ARACAJU	29-04-2014	4	26.9666666666667	Aracaju	Nordeste	SE	1193	sexta-feira
ARACAJU	30-04-2014	3	25.85625	Aracaju	Nordeste	SE	1194	sábado
ARACAJU	01-05-2014	1	25.8125	Aracaju	Nordeste	SE	1195	domingo
ARACAJU	02-05-2014	2	27.6625	Aracaju	Nordeste	SE	1196	segunda-feira
ARACAJU	03-05-2014	2	26.7645833333333	Aracaju	Nordeste	SE	1197	terça-feira
ARACAJU	04-05-2014	3	25.7666666666667	Aracaju	Nordeste	SE	1198	quinta-feira
ARACAJU	05-05-2014	7	27.0958333333333	Aracaju	Nordeste	SE	1199	sexta-feira
ARACAJU	06-05-2014	8	26.5833333333333	Aracaju	Nordeste	SE	1200	sábado
ARACAJU	07-05-2014	4	26.29375	Aracaju	Nordeste	SE	1201	domingo
ARACAJU	08-05-2014	8	27.2083333333333	Aracaju	Nordeste	SE	1202	terça-feira
ARACAJU	09-05-2014	4	26.6770833333333	Aracaju	Nordeste	SE	1203	quarta-feira
ARACAJU	10-05-2014	2	26.8104166666667	Aracaju	Nordeste	SE	1204	quinta-feira
ARACAJU	11-05-2014	5	27.2145833333333	Aracaju	Nordeste	SE	1205	sexta-feira
ARACAJU	12-05-2014	7	25.6270833333333	Aracaju	Nordeste	SE	1206	domingo
ARACAJU	13-05-2014	4	26.7229166666667	Aracaju	Nordeste	SE	1207	segunda-feira
ARACAJU	14-05-2014	7	25.3895833333333	Aracaju	Nordeste	SE	1208	terça-feira
ARACAJU	15-05-2014	4	25.8104166666667	Aracaju	Nordeste	SE	1209	quarta-feira
ARACAJU	16-05-2014	5	26.4125	Aracaju	Nordeste	SE	1210	sexta-feira
ARACAJU	17-05-2014	5	26.9916666666667	Aracaju	Nordeste	SE	1211	sábado
ARACAJU	19-05-2014	13	26.2208333333333	Aracaju	Nordeste	SE	1212	segunda-feira
ARACAJU	20-05-2014	8	25.81875	Aracaju	Nordeste	SE	1213	quarta-feira
ARACAJU	21-05-2014	5	25.9604166666667	Aracaju	Nordeste	SE	1214	quinta-feira
ARACAJU	22-05-2014	4	26.1270833333333	Aracaju	Nordeste	SE	1215	sexta-feira
ARACAJU	23-05-2014	3	27.8	Aracaju	Nordeste	SE	1216	sábado
ARACAJU	24-05-2014	3	27.2166666666667	Aracaju	Nordeste	SE	1217	segunda-feira
ARACAJU	25-05-2014	5	26.8104166666667	Aracaju	Nordeste	SE	1218	terça-feira
ARACAJU	26-05-2014	8	26.3104166666667	Aracaju	Nordeste	SE	1219	quarta-feira
ARACAJU	27-05-2014	7	25.9375	Aracaju	Nordeste	SE	1220	quinta-feira
ARACAJU	28-05-2014	7	27.2791666666667	Aracaju	Nordeste	SE	1221	sábado
ARACAJU	29-05-2014	9	27.4833333333333	Aracaju	Nordeste	SE	1222	domingo
ARACAJU	30-05-2014	5	27.125	Aracaju	Nordeste	SE	1223	segunda-feira
ARACAJU	31-05-2014	4	26.9208333333333	Aracaju	Nordeste	SE	1224	terça-feira
ARACAJU	01-06-2014	1	24.6458333333333	Aracaju	Nordeste	SE	1225	quarta-feira
ARACAJU	02-06-2014	10	25.4645833333333	Aracaju	Nordeste	SE	1226	quinta-feira
ARACAJU	03-06-2014	9	25.7125	Aracaju	Nordeste	SE	1227	sexta-feira
ARACAJU	04-06-2014	13	26.1916666666667	Aracaju	Nordeste	SE	1228	domingo
ARACAJU	05-06-2014	11	26.9541666666667	Aracaju	Nordeste	SE	1229	segunda-feira
ARACAJU	06-06-2014	7	27.0875	Aracaju	Nordeste	SE	1230	terça-feira
ARACAJU	07-06-2014	4	27.35	Aracaju	Nordeste	SE	1231	quarta-feira
ARACAJU	08-06-2014	4	26.5229166666667	Aracaju	Nordeste	SE	1232	sexta-feira
ARACAJU	09-06-2014	5	25.69375	Aracaju	Nordeste	SE	1233	sábado
ARACAJU	10-06-2014	6	25.6291666666667	Aracaju	Nordeste	SE	1234	domingo
ARACAJU	11-06-2014	4	26.56875	Aracaju	Nordeste	SE	1235	segunda-feira
ARACAJU	12-06-2014	4	25.9270833333333	Aracaju	Nordeste	SE	1236	quarta-feira
ARACAJU	13-06-2014	4	26.95	Aracaju	Nordeste	SE	1237	quinta-feira
ARACAJU	14-06-2014	4	26.4520833333333	Aracaju	Nordeste	SE	1238	sexta-feira
ARACAJU	15-06-2014	4	26.5354166666667	Aracaju	Nordeste	SE	1239	sábado
ARACAJU	16-06-2014	7	25.0625	Aracaju	Nordeste	SE	1240	segunda-feira
ARACAJU	17-06-2014	6	25.70625	Aracaju	Nordeste	SE	1241	terça-feira
ARACAJU	18-06-2014	11	25.10625	Aracaju	Nordeste	SE	1242	quarta-feira
ARACAJU	19-06-2014	4	25.5083333333333	Aracaju	Nordeste	SE	1243	quinta-feira
ARACAJU	20-06-2014	6	25.375	Aracaju	Nordeste	SE	1244	sábado
ARACAJU	21-06-2014	6	25.0125	Aracaju	Nordeste	SE	1245	domingo
ARACAJU	22-06-2014	3	25.45	Aracaju	Nordeste	SE	1246	segunda-feira
ARACAJU	23-06-2014	4	25.15625	Aracaju	Nordeste	SE	1247	terça-feira
ARACAJU	24-06-2014	2	25.8791666666667	Aracaju	Nordeste	SE	1248	quinta-feira
ARACAJU	25-06-2014	8	25.53125	Aracaju	Nordeste	SE	1249	sexta-feira
ARACAJU	26-06-2014	6	24.79375	Aracaju	Nordeste	SE	1250	sábado
ARACAJU	27-06-2014	4	25.28125	Aracaju	Nordeste	SE	1251	domingo
ARACAJU	28-06-2014	1	25.7729166666667	Aracaju	Nordeste	SE	1252	terça-feira
ARACAJU	29-06-2014	6	25.63125	Aracaju	Nordeste	SE	1253	quarta-feira
ARACAJU	30-06-2014	6	25.2208333333333	Aracaju	Nordeste	SE	1254	quinta-feira
ARACAJU	01-07-2014	6	24.5416666666667	Aracaju	Nordeste	SE	1255	sexta-feira
ARACAJU	02-07-2014	8	24.66875	Aracaju	Nordeste	SE	1256	sábado
ARACAJU	03-07-2014	4	25.1770833333333	Aracaju	Nordeste	SE	1257	domingo
ARACAJU	04-07-2014	5	25.6729166666667	Aracaju	Nordeste	SE	1258	terça-feira
ARACAJU	05-07-2014	1	24.5916666666667	Aracaju	Nordeste	SE	1259	quarta-feira
ARACAJU	06-07-2014	1	26.2416666666667	Aracaju	Nordeste	SE	1260	quinta-feira
ARACAJU	07-07-2014	6	26.0645833333333	Aracaju	Nordeste	SE	1261	sexta-feira
ARACAJU	08-07-2014	6	25.2645833333333	Aracaju	Nordeste	SE	1262	domingo
ARACAJU	09-07-2014	6	25.24375	Aracaju	Nordeste	SE	1263	segunda-feira
ARACAJU	10-07-2014	7	24.2895833333333	Aracaju	Nordeste	SE	1264	terça-feira
ARACAJU	11-07-2014	9	25.0270833333333	Aracaju	Nordeste	SE	1265	quarta-feira
ARACAJU	12-07-2014	2	25.7979166666667	Aracaju	Nordeste	SE	1266	sexta-feira
ARACAJU	13-07-2014	4	25.9375	Aracaju	Nordeste	SE	1267	sábado
ARACAJU	14-07-2014	4	25.3041666666667	Aracaju	Nordeste	SE	1268	domingo
ARACAJU	15-07-2014	6	24.625	Aracaju	Nordeste	SE	1269	segunda-feira
ARACAJU	16-07-2014	5	22.6979166666667	Aracaju	Nordeste	SE	1270	quarta-feira
ARACAJU	17-07-2014	4	23.7708333333333	Aracaju	Nordeste	SE	1271	quinta-feira
ARACAJU	18-07-2014	1	24.6354166666667	Aracaju	Nordeste	SE	1272	sexta-feira
ARACAJU	19-07-2014	1	25.9666666666667	Aracaju	Nordeste	SE	1273	sábado
ARACAJU	20-07-2014	1	24.89375	Aracaju	Nordeste	SE	1274	segunda-feira
ARACAJU	21-07-2014	3	24.8416666666667	Aracaju	Nordeste	SE	1275	terça-feira
ARACAJU	22-07-2014	5	25.8395833333333	Aracaju	Nordeste	SE	1276	quarta-feira
ARACAJU	23-07-2014	9	26.0229166666667	Aracaju	Nordeste	SE	1277	quinta-feira
ARACAJU	24-07-2014	10	25.49375	Aracaju	Nordeste	SE	1278	sábado
ARACAJU	25-07-2014	5	24.9979166666667	Aracaju	Nordeste	SE	1279	domingo
ARACAJU	28-07-2014	5	26.10625	Aracaju	Nordeste	SE	1280	quinta-feira
ARACAJU	29-07-2014	6	25.35625	Aracaju	Nordeste	SE	1281	sexta-feira
ARACAJU	30-07-2014	1	24.7208333333333	Aracaju	Nordeste	SE	1282	sábado
ARACAJU	31-07-2014	5	25.1791666666667	Aracaju	Nordeste	SE	1283	domingo
ARACAJU	01-08-2014	6	24.8645833333333	Aracaju	Nordeste	SE	1284	segunda-feira
ARACAJU	02-08-2014	2	24.625	Aracaju	Nordeste	SE	1285	terça-feira
ARACAJU	03-08-2014	4	25.5	Aracaju	Nordeste	SE	1286	quarta-feira
ARACAJU	04-08-2014	7	25.5	Aracaju	Nordeste	SE	1287	sexta-feira
ARACAJU	05-08-2014	8	26.1541666666667	Aracaju	Nordeste	SE	1288	sábado
ARACAJU	06-08-2014	8	25.8979166666667	Aracaju	Nordeste	SE	1289	domingo
ARACAJU	07-08-2014	9	23.10625	Aracaju	Nordeste	SE	1290	segunda-feira
ARACAJU	08-08-2014	4	24.5729166666667	Aracaju	Nordeste	SE	1291	quarta-feira
ARACAJU	09-08-2014	2	25	Aracaju	Nordeste	SE	1292	quinta-feira
ARACAJU	10-08-2014	4	25.3979166666667	Aracaju	Nordeste	SE	1293	sexta-feira
ARACAJU	11-08-2014	6	25.5625	Aracaju	Nordeste	SE	1294	sábado
ARACAJU	12-08-2014	7	25.0041666666667	Aracaju	Nordeste	SE	1295	segunda-feira
ARACAJU	13-08-2014	6	24.5083333333333	Aracaju	Nordeste	SE	1296	terça-feira
ARACAJU	14-08-2014	6	24.4375	Aracaju	Nordeste	SE	1297	quarta-feira
ARACAJU	15-08-2014	2	25.2166666666667	Aracaju	Nordeste	SE	1298	quinta-feira
ARACAJU	16-08-2014	3	24.4416666666667	Aracaju	Nordeste	SE	1299	sábado
ARACAJU	17-08-2014	3	25.2895833333333	Aracaju	Nordeste	SE	1300	domingo
ARACAJU	18-08-2014	3	25.2270833333333	Aracaju	Nordeste	SE	1301	segunda-feira
ARACAJU	19-08-2014	6	23.6083333333333	Aracaju	Nordeste	SE	1302	terça-feira
ARACAJU	20-08-2014	5	25.1291666666667	Aracaju	Nordeste	SE	1303	quinta-feira
ARACAJU	21-08-2014	10	25.46875	Aracaju	Nordeste	SE	1304	sexta-feira
ARACAJU	22-08-2014	5	25.4708333333333	Aracaju	Nordeste	SE	1305	sábado
ARACAJU	23-08-2014	2	25.175	Aracaju	Nordeste	SE	1306	domingo
ARACAJU	24-08-2014	4	25.5541666666667	Aracaju	Nordeste	SE	1307	terça-feira
ARACAJU	25-08-2014	9	25.6395833333333	Aracaju	Nordeste	SE	1308	quarta-feira
ARACAJU	26-08-2014	14	25.4875	Aracaju	Nordeste	SE	1309	quinta-feira
ARACAJU	27-08-2014	8	25.8229166666667	Aracaju	Nordeste	SE	1310	sexta-feira
ARACAJU	28-08-2014	8	26.3208333333333	Aracaju	Nordeste	SE	1311	domingo
ARACAJU	29-08-2014	8	26.10625	Aracaju	Nordeste	SE	1312	segunda-feira
ARACAJU	30-08-2014	6	25.6375	Aracaju	Nordeste	SE	1313	terça-feira
ARACAJU	31-08-2014	5	25.6979166666667	Aracaju	Nordeste	SE	1314	quarta-feira
ARACAJU	01-09-2014	13	25.4541666666667	Aracaju	Nordeste	SE	1315	quinta-feira
ARACAJU	02-09-2014	9	25.45	Aracaju	Nordeste	SE	1316	sexta-feira
ARACAJU	03-09-2014	7	26.1229166666667	Aracaju	Nordeste	SE	1317	sábado
ARACAJU	04-09-2014	6	26.4729166666667	Aracaju	Nordeste	SE	1318	segunda-feira
ARACAJU	05-09-2014	5	25.55625	Aracaju	Nordeste	SE	1319	terça-feira
ARACAJU	06-09-2014	3	24.1416666666667	Aracaju	Nordeste	SE	1320	quarta-feira
ARACAJU	07-09-2014	5	24.1395833333333	Aracaju	Nordeste	SE	1321	quinta-feira
ARACAJU	08-09-2014	6	23.6291666666667	Aracaju	Nordeste	SE	1322	sábado
ARACAJU	09-09-2014	10	25.2333333333333	Aracaju	Nordeste	SE	1323	domingo
ARACAJU	10-09-2014	5	25.025	Aracaju	Nordeste	SE	1324	segunda-feira
ARACAJU	11-09-2014	7	24.0458333333333	Aracaju	Nordeste	SE	1325	terça-feira
ARACAJU	12-09-2014	5	25.675	Aracaju	Nordeste	SE	1326	quinta-feira
ARACAJU	14-09-2014	5	25.3145833333333	Aracaju	Nordeste	SE	1327	sábado
ARACAJU	15-09-2014	11	25.11875	Aracaju	Nordeste	SE	1328	domingo
ARACAJU	16-09-2014	9	25.9395833333333	Aracaju	Nordeste	SE	1329	terça-feira
ARACAJU	17-09-2014	5	25.9770833333333	Aracaju	Nordeste	SE	1330	quarta-feira
ARACAJU	18-09-2014	8	25.1041666666667	Aracaju	Nordeste	SE	1331	quinta-feira
ARACAJU	19-09-2014	9	25.55625	Aracaju	Nordeste	SE	1332	sexta-feira
ARACAJU	20-09-2014	3	26.3479166666667	Aracaju	Nordeste	SE	1333	domingo
ARACAJU	21-09-2014	6	26.2333333333333	Aracaju	Nordeste	SE	1334	segunda-feira
ARACAJU	22-09-2014	5	25.94375	Aracaju	Nordeste	SE	1335	terça-feira
ARACAJU	23-09-2014	6	26.5125	Aracaju	Nordeste	SE	1336	quarta-feira
ARACAJU	24-09-2014	10	26.55625	Aracaju	Nordeste	SE	1337	sexta-feira
ARACAJU	25-09-2014	7	25.8375	Aracaju	Nordeste	SE	1338	sábado
ARACAJU	26-09-2014	2	25.8770833333333	Aracaju	Nordeste	SE	1339	domingo
ARACAJU	27-09-2014	3	26.6708333333333	Aracaju	Nordeste	SE	1340	segunda-feira
ARACAJU	28-09-2014	5	26.8520833333333	Aracaju	Nordeste	SE	1341	quarta-feira
ARACAJU	29-09-2014	11	26.6416666666667	Aracaju	Nordeste	SE	1342	quinta-feira
ARACAJU	30-09-2014	4	26.6625	Aracaju	Nordeste	SE	1343	sexta-feira
ARACAJU	01-10-2014	17	26.6979166666667	Aracaju	Nordeste	SE	1344	sábado
ARACAJU	02-10-2014	7	26.8895833333333	Aracaju	Nordeste	SE	1345	domingo
ARACAJU	03-10-2014	4	25.7145833333333	Aracaju	Nordeste	SE	1346	segunda-feira
ARACAJU	04-10-2014	4	25.5333333333333	Aracaju	Nordeste	SE	1347	quarta-feira
ARACAJU	05-10-2014	3	24.7645833333333	Aracaju	Nordeste	SE	1348	quinta-feira
ARACAJU	06-10-2014	12	25.0083333333333	Aracaju	Nordeste	SE	1349	sexta-feira
ARACAJU	07-10-2014	6	23.96875	Aracaju	Nordeste	SE	1350	sábado
ARACAJU	08-10-2014	10	24.7041666666667	Aracaju	Nordeste	SE	1351	segunda-feira
ARACAJU	09-10-2014	12	25.7833333333333	Aracaju	Nordeste	SE	1352	terça-feira
ARACAJU	10-10-2014	8	25.2729166666667	Aracaju	Nordeste	SE	1353	quarta-feira
ARACAJU	11-10-2014	3	26.2708333333333	Aracaju	Nordeste	SE	1354	quinta-feira
ARACAJU	12-10-2014	1	25.9375	Aracaju	Nordeste	SE	1355	sábado
ARACAJU	13-10-2014	7	26.7020833333333	Aracaju	Nordeste	SE	1356	domingo
ARACAJU	14-10-2014	9	26.7833333333333	Aracaju	Nordeste	SE	1357	segunda-feira
ARACAJU	15-10-2014	10	26.5625	Aracaju	Nordeste	SE	1358	terça-feira
ARACAJU	16-10-2014	6	26.7270833333333	Aracaju	Nordeste	SE	1359	quinta-feira
ARACAJU	17-10-2014	7	26.7833333333333	Aracaju	Nordeste	SE	1360	sexta-feira
ARACAJU	18-10-2014	4	26.9229166666667	Aracaju	Nordeste	SE	1361	sábado
ARACAJU	19-10-2014	4	26.8854166666667	Aracaju	Nordeste	SE	1362	domingo
ARACAJU	20-10-2014	7	27.14375	Aracaju	Nordeste	SE	1363	terça-feira
ARACAJU	21-10-2014	3	27.1729166666667	Aracaju	Nordeste	SE	1364	quarta-feira
ARACAJU	22-10-2014	3	26.9854166666667	Aracaju	Nordeste	SE	1365	quinta-feira
ARACAJU	23-10-2014	4	26.8145833333333	Aracaju	Nordeste	SE	1366	sexta-feira
ARACAJU	24-10-2014	4	26.93125	Aracaju	Nordeste	SE	1367	domingo
ARACAJU	25-10-2014	2	26.4083333333333	Aracaju	Nordeste	SE	1368	segunda-feira
ARACAJU	26-10-2014	4	26.825	Aracaju	Nordeste	SE	1369	terça-feira
ARACAJU	27-10-2014	9	27.45625	Aracaju	Nordeste	SE	1370	quarta-feira
ARACAJU	28-10-2014	10	27.4708333333333	Aracaju	Nordeste	SE	1371	sexta-feira
ARACAJU	29-10-2014	11	27.4395833333333	Aracaju	Nordeste	SE	1372	sábado
ARACAJU	30-10-2014	12	27.5604166666667	Aracaju	Nordeste	SE	1373	domingo
ARACAJU	31-10-2014	9	27.3375	Aracaju	Nordeste	SE	1374	segunda-feira
ARACAJU	01-11-2014	8	27.0895833333333	Aracaju	Nordeste	SE	1375	terça-feira
ARACAJU	02-11-2014	3	26.7875	Aracaju	Nordeste	SE	1376	quarta-feira
ARACAJU	03-11-2014	6	26.1083333333333	Aracaju	Nordeste	SE	1377	quinta-feira
ARACAJU	04-11-2014	10	24.625	Aracaju	Nordeste	SE	1378	sábado
ARACAJU	05-11-2014	1	26.8354166666667	Aracaju	Nordeste	SE	1379	domingo
ARACAJU	06-11-2014	6	27.0125	Aracaju	Nordeste	SE	1380	segunda-feira
ARACAJU	07-11-2014	10	25.7833333333333	Aracaju	Nordeste	SE	1381	terça-feira
ARACAJU	10-11-2014	7	27.1041666666667	Aracaju	Nordeste	SE	1382	sábado
ARACAJU	11-11-2014	6	27.0479166666667	Aracaju	Nordeste	SE	1383	domingo
ARACAJU	12-11-2014	6	27.09375	Aracaju	Nordeste	SE	1384	terça-feira
ARACAJU	13-11-2014	7	27.0479166666667	Aracaju	Nordeste	SE	1385	quarta-feira
ARACAJU	14-11-2014	3	27.2645833333333	Aracaju	Nordeste	SE	1386	quinta-feira
ARACAJU	15-11-2014	1	27.19375	Aracaju	Nordeste	SE	1387	sexta-feira
ARACAJU	16-11-2014	3	27.1541666666667	Aracaju	Nordeste	SE	1388	domingo
ARACAJU	17-11-2014	5	27.05625	Aracaju	Nordeste	SE	1389	segunda-feira
ARACAJU	18-11-2014	6	24.56875	Aracaju	Nordeste	SE	1390	terça-feira
ARACAJU	19-11-2014	9	24.65625	Aracaju	Nordeste	SE	1391	quarta-feira
ARACAJU	20-11-2014	10	25.1291666666667	Aracaju	Nordeste	SE	1392	sexta-feira
ARACAJU	21-11-2014	2	26.6583333333333	Aracaju	Nordeste	SE	1393	sábado
ARACAJU	22-11-2014	3	26.3333333333333	Aracaju	Nordeste	SE	1394	domingo
ARACAJU	23-11-2014	4	26.8604166666667	Aracaju	Nordeste	SE	1395	segunda-feira
ARACAJU	24-11-2014	4	27.45625	Aracaju	Nordeste	SE	1396	quarta-feira
ARACAJU	25-11-2014	7	27.5270833333333	Aracaju	Nordeste	SE	1397	quinta-feira
ARACAJU	26-11-2014	8	27.4916666666667	Aracaju	Nordeste	SE	1398	sexta-feira
ARACAJU	27-11-2014	7	27.5125	Aracaju	Nordeste	SE	1399	sábado
ARACAJU	28-11-2014	6	27.375	Aracaju	Nordeste	SE	1400	segunda-feira
ARACAJU	29-11-2014	4	27.5208333333333	Aracaju	Nordeste	SE	1401	terça-feira
ARACAJU	30-11-2014	3	27.6854166666667	Aracaju	Nordeste	SE	1402	quarta-feira
ARACAJU	01-12-2014	9	26.8791666666667	Aracaju	Nordeste	SE	1403	quinta-feira
ARACAJU	02-12-2014	7	27.2645833333333	Aracaju	Nordeste	SE	1404	sexta-feira
ARACAJU	03-12-2014	11	27.4416666666667	Aracaju	Nordeste	SE	1405	sábado
ARACAJU	04-12-2014	9	27.3645833333333	Aracaju	Nordeste	SE	1406	segunda-feira
ARACAJU	05-12-2014	5	27.7041666666667	Aracaju	Nordeste	SE	1407	terça-feira
ARACAJU	06-12-2014	1	27.825	Aracaju	Nordeste	SE	1408	quarta-feira
ARACAJU	07-12-2014	2	27.8458333333333	Aracaju	Nordeste	SE	1409	quinta-feira
ARACAJU	08-12-2014	1	27.6270833333333	Aracaju	Nordeste	SE	1410	sábado
ARACAJU	09-12-2014	9	26.7020833333333	Aracaju	Nordeste	SE	1411	domingo
ARACAJU	10-12-2014	7	27.65625	Aracaju	Nordeste	SE	1412	segunda-feira
ARACAJU	11-12-2014	9	27.7708333333333	Aracaju	Nordeste	SE	1413	terça-feira
ARACAJU	12-12-2014	2	27.8854166666667	Aracaju	Nordeste	SE	1414	quinta-feira
ARACAJU	13-12-2014	2	27.65	Aracaju	Nordeste	SE	1415	sexta-feira
ARACAJU	14-12-2014	5	27.4270833333333	Aracaju	Nordeste	SE	1416	sábado
ARACAJU	15-12-2014	9	27.0625	Aracaju	Nordeste	SE	1417	domingo
ARACAJU	16-12-2014	12	27.2166666666667	Aracaju	Nordeste	SE	1418	terça-feira
ARACAJU	17-12-2014	6	26.5333333333333	Aracaju	Nordeste	SE	1419	quarta-feira
ARACAJU	18-12-2014	10	26.18125	Aracaju	Nordeste	SE	1420	quinta-feira
ARACAJU	19-12-2014	9	26.93125	Aracaju	Nordeste	SE	1421	sexta-feira
ARACAJU	20-12-2014	7	27.29375	Aracaju	Nordeste	SE	1422	domingo
ARACAJU	21-12-2014	4	27.2020833333333	Aracaju	Nordeste	SE	1423	segunda-feira
ARACAJU	22-12-2014	5	27.3145833333333	Aracaju	Nordeste	SE	1424	terça-feira
ARACAJU	23-12-2014	6	26.45	Aracaju	Nordeste	SE	1425	quarta-feira
ARACAJU	24-12-2014	1	27.4416666666667	Aracaju	Nordeste	SE	1426	sexta-feira
ARACAJU	26-12-2014	6	26.7770833333333	Aracaju	Nordeste	SE	1427	domingo
ARACAJU	27-12-2014	1	27.2625	Aracaju	Nordeste	SE	1428	segunda-feira
ARACAJU	28-12-2014	3	27.2958333333333	Aracaju	Nordeste	SE	1429	quarta-feira
ARACAJU	29-12-2014	8	27.2645833333333	Aracaju	Nordeste	SE	1430	quinta-feira
ARACAJU	30-12-2014	3	27.375	Aracaju	Nordeste	SE	1431	sexta-feira
ARACAJU	31-12-2014	9	27.6666666666667	Aracaju	Nordeste	SE	1432	sábado
ARACAJU	01-01-2015	5	27.45625	Aracaju	Nordeste	SE	1433	sábado
ARACAJU	03-01-2015	2	27.9145833333333	Aracaju	Nordeste	SE	1434	segunda-feira
ARACAJU	04-01-2015	3	27.6458333333333	Aracaju	Nordeste	SE	1435	terça-feira
ARACAJU	05-01-2015	6	27.80625	Aracaju	Nordeste	SE	1436	quinta-feira
ARACAJU	06-01-2015	8	28.0979166666667	Aracaju	Nordeste	SE	1437	sexta-feira
ARACAJU	07-01-2015	11	26.94375	Aracaju	Nordeste	SE	1438	sábado
ARACAJU	08-01-2015	6	27.45	Aracaju	Nordeste	SE	1439	domingo
ARACAJU	09-01-2015	6	27.9541666666667	Aracaju	Nordeste	SE	1440	terça-feira
ARACAJU	10-01-2015	4	28.2270833333333	Aracaju	Nordeste	SE	1441	quarta-feira
ARACAJU	12-01-2015	9	28.1916666666667	Aracaju	Nordeste	SE	1442	sexta-feira
ARACAJU	13-01-2015	6	28.0583333333333	Aracaju	Nordeste	SE	1443	domingo
ARACAJU	14-01-2015	6	28.0125	Aracaju	Nordeste	SE	1444	segunda-feira
ARACAJU	15-01-2015	3	28.09375	Aracaju	Nordeste	SE	1445	terça-feira
ARACAJU	16-01-2015	2	28.0166666666667	Aracaju	Nordeste	SE	1446	quarta-feira
ARACAJU	19-01-2015	3	27.9229166666667	Aracaju	Nordeste	SE	1447	domingo
ARACAJU	20-01-2015	8	27.9604166666667	Aracaju	Nordeste	SE	1448	segunda-feira
ARACAJU	21-01-2015	4	27.8833333333333	Aracaju	Nordeste	SE	1449	quarta-feira
ARACAJU	22-01-2015	9	27.4375	Aracaju	Nordeste	SE	1450	quinta-feira
ARACAJU	23-01-2015	6	27.8166666666667	Aracaju	Nordeste	SE	1451	sexta-feira
ARACAJU	26-01-2015	6	27.7791666666667	Aracaju	Nordeste	SE	1452	terça-feira
ARACAJU	27-01-2015	3	27.7104166666667	Aracaju	Nordeste	SE	1453	quarta-feira
ARACAJU	28-01-2015	8	28.0520833333333	Aracaju	Nordeste	SE	1454	quinta-feira
ARACAJU	29-01-2015	6	27.3333333333333	Aracaju	Nordeste	SE	1455	sábado
ARACAJU	30-01-2015	5	27.0979166666667	Aracaju	Nordeste	SE	1456	domingo
ARACAJU	31-01-2015	3	28.0083333333333	Aracaju	Nordeste	SE	1457	segunda-feira
ARACAJU	01-02-2015	2	28.1041666666667	Aracaju	Nordeste	SE	1458	terça-feira
ARACAJU	02-02-2015	6	27.95625	Aracaju	Nordeste	SE	1459	quarta-feira
ARACAJU	03-02-2015	8	28.2125	Aracaju	Nordeste	SE	1460	quinta-feira
ARACAJU	04-02-2015	7	28.2291666666667	Aracaju	Nordeste	SE	1461	sexta-feira
ARACAJU	05-02-2015	7	27.6104166666667	Aracaju	Nordeste	SE	1462	domingo
ARACAJU	06-02-2015	7	27.7520833333333	Aracaju	Nordeste	SE	1463	segunda-feira
ARACAJU	07-02-2015	2	27.4833333333333	Aracaju	Nordeste	SE	1464	terça-feira
ARACAJU	08-02-2015	3	28.0416666666667	Aracaju	Nordeste	SE	1465	quarta-feira
ARACAJU	09-02-2015	8	28.4958333333333	Aracaju	Nordeste	SE	1466	sexta-feira
ARACAJU	10-02-2015	8	28.33125	Aracaju	Nordeste	SE	1467	sábado
ARACAJU	11-02-2015	5	28.58125	Aracaju	Nordeste	SE	1468	domingo
ARACAJU	12-02-2015	7	28.5916666666667	Aracaju	Nordeste	SE	1469	segunda-feira
ARACAJU	13-02-2015	5	28.5270833333333	Aracaju	Nordeste	SE	1470	quarta-feira
ARACAJU	14-02-2015	2	28.3375	Aracaju	Nordeste	SE	1471	quinta-feira
ARACAJU	15-02-2015	3	27.9520833333333	Aracaju	Nordeste	SE	1472	sexta-feira
ARACAJU	16-02-2015	3	28.2541666666667	Aracaju	Nordeste	SE	1473	sábado
ARACAJU	17-02-2015	2	28.5	Aracaju	Nordeste	SE	1474	segunda-feira
ARACAJU	18-02-2015	1	27.50625	Aracaju	Nordeste	SE	1475	terça-feira
ARACAJU	19-02-2015	11	28.2291666666667	Aracaju	Nordeste	SE	1476	quarta-feira
ARACAJU	20-02-2015	5	26.6145833333333	Aracaju	Nordeste	SE	1477	quinta-feira
ARACAJU	21-02-2015	3	26.48125	Aracaju	Nordeste	SE	1478	sábado
ARACAJU	22-02-2015	1	26.3541666666667	Aracaju	Nordeste	SE	1479	domingo
ARACAJU	23-02-2015	13	26.1333333333333	Aracaju	Nordeste	SE	1480	segunda-feira
ARACAJU	24-02-2015	8	26.4229166666667	Aracaju	Nordeste	SE	1481	terça-feira
ARACAJU	25-02-2015	7	27.7291666666667	Aracaju	Nordeste	SE	1482	quinta-feira
ARACAJU	26-02-2015	5	28.0895833333333	Aracaju	Nordeste	SE	1483	sexta-feira
ARACAJU	27-02-2015	7	28.0729166666667	Aracaju	Nordeste	SE	1484	sábado
ARACAJU	28-02-2015	2	28.1708333333333	Aracaju	Nordeste	SE	1485	domingo
ARACAJU	01-03-2015	3	28.19375	Aracaju	Nordeste	SE	1486	terça-feira
ARACAJU	02-03-2015	2	28.38125	Aracaju	Nordeste	SE	1487	quarta-feira
ARACAJU	03-03-2015	8	28.4125	Aracaju	Nordeste	SE	1488	quinta-feira
ARACAJU	04-03-2015	14	28.6458333333333	Aracaju	Nordeste	SE	1489	sábado
ARACAJU	05-03-2015	9	28.0416666666667	Aracaju	Nordeste	SE	1490	domingo
ARACAJU	06-03-2015	10	26.70625	Aracaju	Nordeste	SE	1491	segunda-feira
ARACAJU	07-03-2015	1	27.7708333333333	Aracaju	Nordeste	SE	1492	terça-feira
ARACAJU	08-03-2015	3	28.2666666666667	Aracaju	Nordeste	SE	1493	quinta-feira
ARACAJU	09-03-2015	3	26.1604166666667	Aracaju	Nordeste	SE	1494	sexta-feira
ARACAJU	10-03-2015	7	27.0729166666667	Aracaju	Nordeste	SE	1495	sábado
ARACAJU	11-03-2015	4	28.3166666666667	Aracaju	Nordeste	SE	1496	domingo
ARACAJU	12-03-2015	8	27.83125	Aracaju	Nordeste	SE	1497	terça-feira
ARACAJU	13-03-2015	4	28.4270833333333	Aracaju	Nordeste	SE	1498	quarta-feira
ARACAJU	14-03-2015	3	27.85625	Aracaju	Nordeste	SE	1499	quinta-feira
ARACAJU	15-03-2015	4	26.9708333333333	Aracaju	Nordeste	SE	1500	sexta-feira
ARACAJU	16-03-2015	3	28.1270833333333	Aracaju	Nordeste	SE	1501	domingo
ARACAJU	17-03-2015	3	28.2479166666667	Aracaju	Nordeste	SE	1502	segunda-feira
ARACAJU	18-03-2015	3	28.2875	Aracaju	Nordeste	SE	1503	terça-feira
ARACAJU	19-03-2015	7	28.4958333333333	Aracaju	Nordeste	SE	1504	quarta-feira
ARACAJU	20-03-2015	5	28.2916666666667	Aracaju	Nordeste	SE	1505	sexta-feira
ARACAJU	21-03-2015	2	28.6020833333333	Aracaju	Nordeste	SE	1506	sábado
ARACAJU	22-03-2015	2	28.6	Aracaju	Nordeste	SE	1507	domingo
ARACAJU	23-03-2015	2	28.2395833333333	Aracaju	Nordeste	SE	1508	segunda-feira
ARACAJU	24-03-2015	9	28.6916666666667	Aracaju	Nordeste	SE	1509	quarta-feira
ARACAJU	25-03-2015	9	29.0041666666667	Aracaju	Nordeste	SE	1510	quinta-feira
ARACAJU	26-03-2015	3	28.3208333333333	Aracaju	Nordeste	SE	1511	sexta-feira
ARACAJU	27-03-2015	7	28.7708333333333	Aracaju	Nordeste	SE	1512	sábado
ARACAJU	28-03-2015	1	28.7333333333333	Aracaju	Nordeste	SE	1513	segunda-feira
ARACAJU	29-03-2015	4	28.29375	Aracaju	Nordeste	SE	1514	terça-feira
ARACAJU	30-03-2015	11	28.9916666666667	Aracaju	Nordeste	SE	1515	quarta-feira
ARACAJU	31-03-2015	11	28.9916666666667	Aracaju	Nordeste	SE	1516	quinta-feira
ARACAJU	01-04-2015	11	27.9166666666667	Aracaju	Nordeste	SE	1517	sexta-feira
ARACAJU	02-04-2015	9	28.66875	Aracaju	Nordeste	SE	1518	sábado
ARACAJU	03-04-2015	2	28.1270833333333	Aracaju	Nordeste	SE	1519	domingo
ARACAJU	04-04-2015	3	28.0625	Aracaju	Nordeste	SE	1520	terça-feira
ARACAJU	06-04-2015	3	28.8208333333333	Aracaju	Nordeste	SE	1521	quinta-feira
ARACAJU	07-04-2015	5	29.2333333333333	Aracaju	Nordeste	SE	1522	sexta-feira
ARACAJU	08-04-2015	4	29.3145833333333	Aracaju	Nordeste	SE	1523	domingo
ARACAJU	09-04-2015	7	28.0145833333333	Aracaju	Nordeste	SE	1524	segunda-feira
ARACAJU	10-04-2015	8	28.5458333333333	Aracaju	Nordeste	SE	1525	terça-feira
ARACAJU	11-04-2015	1	25.5645833333333	Aracaju	Nordeste	SE	1526	quarta-feira
ARACAJU	12-04-2015	4	26.30625	Aracaju	Nordeste	SE	1527	sexta-feira
ARACAJU	13-04-2015	1	25.9145833333333	Aracaju	Nordeste	SE	1528	sábado
ARACAJU	14-04-2015	8	26.5979166666667	Aracaju	Nordeste	SE	1529	domingo
ARACAJU	15-04-2015	9	27.5958333333333	Aracaju	Nordeste	SE	1530	segunda-feira
ARACAJU	16-04-2015	9	27.6895833333333	Aracaju	Nordeste	SE	1531	quarta-feira
ARACAJU	17-04-2015	4	28.09375	Aracaju	Nordeste	SE	1532	quinta-feira
ARACAJU	20-04-2015	4	28.0770833333333	Aracaju	Nordeste	SE	1533	segunda-feira
ARACAJU	21-04-2015	1	28.6020833333333	Aracaju	Nordeste	SE	1534	terça-feira
ARACAJU	22-04-2015	13	28.4958333333333	Aracaju	Nordeste	SE	1535	quarta-feira
ARACAJU	23-04-2015	6	28.5958333333333	Aracaju	Nordeste	SE	1536	quinta-feira
ARACAJU	24-04-2015	6	28.75625	Aracaju	Nordeste	SE	1537	sábado
ARACAJU	25-04-2015	3	28.4583333333333	Aracaju	Nordeste	SE	1538	domingo
ARACAJU	26-04-2015	2	28.68125	Aracaju	Nordeste	SE	1539	segunda-feira
ARACAJU	27-04-2015	7	28.84375	Aracaju	Nordeste	SE	1540	terça-feira
ARACAJU	28-04-2015	10	27.85	Aracaju	Nordeste	SE	1541	quinta-feira
ARACAJU	29-04-2015	9	27.7875	Aracaju	Nordeste	SE	1542	sexta-feira
ARACAJU	30-04-2015	5	28.2229166666667	Aracaju	Nordeste	SE	1543	sábado
ARACAJU	01-05-2015	2	28	Aracaju	Nordeste	SE	1544	domingo
ARACAJU	02-05-2015	2	27.575	Aracaju	Nordeste	SE	1545	segunda-feira
ARACAJU	03-05-2015	2	27.4875	Aracaju	Nordeste	SE	1546	terça-feira
ARACAJU	04-05-2015	6	26.2541666666667	Aracaju	Nordeste	SE	1547	quinta-feira
ARACAJU	05-05-2015	11	27.0041666666667	Aracaju	Nordeste	SE	1548	sexta-feira
ARACAJU	06-05-2015	11	26.7625	Aracaju	Nordeste	SE	1549	sábado
ARACAJU	07-05-2015	8	28.1854166666667	Aracaju	Nordeste	SE	1550	domingo
ARACAJU	08-05-2015	5	27.96875	Aracaju	Nordeste	SE	1551	terça-feira
ARACAJU	09-05-2015	2	28.1270833333333	Aracaju	Nordeste	SE	1552	quarta-feira
ARACAJU	10-05-2015	3	27.8833333333333	Aracaju	Nordeste	SE	1553	quinta-feira
ARACAJU	11-05-2015	8	27.1666666666667	Aracaju	Nordeste	SE	1554	sexta-feira
ARACAJU	12-05-2015	8	27.79375	Aracaju	Nordeste	SE	1555	domingo
ARACAJU	13-05-2015	11	28.1416666666667	Aracaju	Nordeste	SE	1556	segunda-feira
ARACAJU	14-05-2015	11	27.45625	Aracaju	Nordeste	SE	1557	terça-feira
ARACAJU	15-05-2015	6	28.1625	Aracaju	Nordeste	SE	1558	quarta-feira
ARACAJU	16-05-2015	2	27.8770833333333	Aracaju	Nordeste	SE	1559	sexta-feira
ARACAJU	17-05-2015	2	26.4791666666667	Aracaju	Nordeste	SE	1560	sábado
ARACAJU	18-05-2015	8	25.55625	Aracaju	Nordeste	SE	1561	domingo
ARACAJU	19-05-2015	5	26.1375	Aracaju	Nordeste	SE	1562	segunda-feira
ARACAJU	20-05-2015	4	26.1666666666667	Aracaju	Nordeste	SE	1563	quarta-feira
ARACAJU	21-05-2015	6	26.2520833333333	Aracaju	Nordeste	SE	1564	quinta-feira
ARACAJU	23-05-2015	3	24.58125	Aracaju	Nordeste	SE	1565	sábado
ARACAJU	24-05-2015	4	24.8604166666667	Aracaju	Nordeste	SE	1566	segunda-feira
ARACAJU	25-05-2015	4	25.4375	Aracaju	Nordeste	SE	1567	terça-feira
ARACAJU	26-05-2015	6	26.4583333333333	Aracaju	Nordeste	SE	1568	quarta-feira
ARACAJU	27-05-2015	1	26.6520833333333	Aracaju	Nordeste	SE	1569	quinta-feira
ARACAJU	28-05-2015	6	26.7270833333333	Aracaju	Nordeste	SE	1570	sábado
ARACAJU	29-05-2015	3	26.2625	Aracaju	Nordeste	SE	1571	domingo
ARACAJU	30-05-2015	1	26.8708333333333	Aracaju	Nordeste	SE	1572	segunda-feira
ARACAJU	31-05-2015	1	26.9541666666667	Aracaju	Nordeste	SE	1573	terça-feira
ARACAJU	01-06-2015	4	26.8729166666667	Aracaju	Nordeste	SE	1574	quarta-feira
ARACAJU	02-06-2015	5	26.6729166666667	Aracaju	Nordeste	SE	1575	quinta-feira
ARACAJU	03-06-2015	2	25.8666666666667	Aracaju	Nordeste	SE	1576	sexta-feira
ARACAJU	04-06-2015	5	26.54375	Aracaju	Nordeste	SE	1577	domingo
ARACAJU	05-06-2015	5	27.0604166666667	Aracaju	Nordeste	SE	1578	segunda-feira
ARACAJU	06-06-2015	1	25.5479166666667	Aracaju	Nordeste	SE	1579	terça-feira
ARACAJU	07-06-2015	5	26.9125	Aracaju	Nordeste	SE	1580	quarta-feira
ARACAJU	08-06-2015	6	26.76875	Aracaju	Nordeste	SE	1581	sexta-feira
ARACAJU	09-06-2015	4	25.3520833333333	Aracaju	Nordeste	SE	1582	sábado
ARACAJU	10-06-2015	2	26.78125	Aracaju	Nordeste	SE	1583	domingo
ARACAJU	11-06-2015	7	25.3645833333333	Aracaju	Nordeste	SE	1584	segunda-feira
ARACAJU	12-06-2015	2	25.59375	Aracaju	Nordeste	SE	1585	quarta-feira
ARACAJU	15-06-2015	3	26.625	Aracaju	Nordeste	SE	1586	sábado
ARACAJU	16-06-2015	4	26.1916666666667	Aracaju	Nordeste	SE	1587	segunda-feira
ARACAJU	17-06-2015	9	26.0875	Aracaju	Nordeste	SE	1588	terça-feira
ARACAJU	18-06-2015	4	26.4104166666667	Aracaju	Nordeste	SE	1589	quarta-feira
ARACAJU	19-06-2015	3	25.4854166666667	Aracaju	Nordeste	SE	1590	quinta-feira
ARACAJU	20-06-2015	2	26.00625	Aracaju	Nordeste	SE	1591	sábado
ARACAJU	21-06-2015	1	26.7125	Aracaju	Nordeste	SE	1592	domingo
ARACAJU	22-06-2015	4	26.3416666666667	Aracaju	Nordeste	SE	1593	segunda-feira
ARACAJU	23-06-2015	1	24.7541666666667	Aracaju	Nordeste	SE	1594	terça-feira
ARACAJU	24-06-2015	2	24.1479166666667	Aracaju	Nordeste	SE	1595	quinta-feira
ARACAJU	25-06-2015	4	25.21875	Aracaju	Nordeste	SE	1596	sexta-feira
ARACAJU	26-06-2015	2	26.2958333333333	Aracaju	Nordeste	SE	1597	sábado
ARACAJU	27-06-2015	2	24.9979166666667	Aracaju	Nordeste	SE	1598	domingo
ARACAJU	28-06-2015	1	25.3791666666667	Aracaju	Nordeste	SE	1599	terça-feira
ARACAJU	29-06-2015	4	26.38125	Aracaju	Nordeste	SE	1600	quarta-feira
ARACAJU	30-06-2015	8	25.6895833333333	Aracaju	Nordeste	SE	1601	quinta-feira
ARACAJU	01-07-2015	6	25.2875	Aracaju	Nordeste	SE	1602	sexta-feira
ARACAJU	02-07-2015	9	24.9625	Aracaju	Nordeste	SE	1603	sábado
ARACAJU	03-07-2015	7	25.2604166666667	Aracaju	Nordeste	SE	1604	domingo
ARACAJU	04-07-2015	8	24.9541666666667	Aracaju	Nordeste	SE	1605	terça-feira
ARACAJU	05-07-2015	2	24.8666666666667	Aracaju	Nordeste	SE	1606	quarta-feira
ARACAJU	06-07-2015	2	26.0770833333333	Aracaju	Nordeste	SE	1607	quinta-feira
ARACAJU	07-07-2015	4	26.4729166666667	Aracaju	Nordeste	SE	1608	sexta-feira
ARACAJU	08-07-2015	3	26.0916666666667	Aracaju	Nordeste	SE	1609	domingo
ARACAJU	09-07-2015	4	24.30625	Aracaju	Nordeste	SE	1610	segunda-feira
ARACAJU	10-07-2015	7	25.2854166666667	Aracaju	Nordeste	SE	1611	terça-feira
ARACAJU	11-07-2015	2	26.0166666666667	Aracaju	Nordeste	SE	1612	quarta-feira
ARACAJU	12-07-2015	3	25.0604166666667	Aracaju	Nordeste	SE	1613	sexta-feira
ARACAJU	13-07-2015	3	26.4208333333333	Aracaju	Nordeste	SE	1614	sábado
ARACAJU	14-07-2015	14	26.3958333333333	Aracaju	Nordeste	SE	1615	domingo
ARACAJU	15-07-2015	9	26.2583333333333	Aracaju	Nordeste	SE	1616	segunda-feira
ARACAJU	16-07-2015	8	25.8770833333333	Aracaju	Nordeste	SE	1617	quarta-feira
ARACAJU	17-07-2015	1	25.6354166666667	Aracaju	Nordeste	SE	1618	quinta-feira
ARACAJU	18-07-2015	2	25.3125	Aracaju	Nordeste	SE	1619	sexta-feira
ARACAJU	19-07-2015	1	25.39375	Aracaju	Nordeste	SE	1620	sábado
ARACAJU	20-07-2015	8	25.75625	Aracaju	Nordeste	SE	1621	segunda-feira
ARACAJU	21-07-2015	13	25.5104166666667	Aracaju	Nordeste	SE	1622	terça-feira
ARACAJU	22-07-2015	7	24.5458333333333	Aracaju	Nordeste	SE	1623	quarta-feira
ARACAJU	23-07-2015	4	23.2229166666667	Aracaju	Nordeste	SE	1624	quinta-feira
ARACAJU	24-07-2015	8	24.0979166666667	Aracaju	Nordeste	SE	1625	sábado
ARACAJU	25-07-2015	3	25.46875	Aracaju	Nordeste	SE	1626	domingo
ARACAJU	26-07-2015	6	24.0208333333333	Aracaju	Nordeste	SE	1627	segunda-feira
ARACAJU	27-07-2015	7	25.4041666666667	Aracaju	Nordeste	SE	1628	terça-feira
ARACAJU	28-07-2015	6	24.1020833333333	Aracaju	Nordeste	SE	1629	quinta-feira
ARACAJU	29-07-2015	7	24.7854166666667	Aracaju	Nordeste	SE	1630	sexta-feira
ARACAJU	30-07-2015	8	25.8958333333333	Aracaju	Nordeste	SE	1631	sábado
ARACAJU	31-07-2015	5	25.9604166666667	Aracaju	Nordeste	SE	1632	domingo
ARACAJU	01-08-2015	3	24.5833333333333	Aracaju	Nordeste	SE	1633	segunda-feira
ARACAJU	02-08-2015	4	25.2354166666667	Aracaju	Nordeste	SE	1634	terça-feira
ARACAJU	03-08-2015	8	24.3291666666667	Aracaju	Nordeste	SE	1635	quarta-feira
ARACAJU	04-08-2015	9	25.0854166666667	Aracaju	Nordeste	SE	1636	sexta-feira
ARACAJU	05-08-2015	9	23.3416666666667	Aracaju	Nordeste	SE	1637	sábado
ARACAJU	06-08-2015	4	25.775	Aracaju	Nordeste	SE	1638	domingo
ARACAJU	07-08-2015	4	25.35	Aracaju	Nordeste	SE	1639	segunda-feira
ARACAJU	08-08-2015	3	23.9604166666667	Aracaju	Nordeste	SE	1640	quarta-feira
ARACAJU	10-08-2015	6	23.9416666666667	Aracaju	Nordeste	SE	1641	sexta-feira
ARACAJU	11-08-2015	6	24.05	Aracaju	Nordeste	SE	1642	sábado
ARACAJU	12-08-2015	10	24.4770833333333	Aracaju	Nordeste	SE	1643	segunda-feira
ARACAJU	13-08-2015	7	23.6291666666667	Aracaju	Nordeste	SE	1644	terça-feira
ARACAJU	14-08-2015	6	24.8166666666667	Aracaju	Nordeste	SE	1645	quarta-feira
ARACAJU	15-08-2015	4	24.6666666666667	Aracaju	Nordeste	SE	1646	quinta-feira
ARACAJU	16-08-2015	2	25.3229166666667	Aracaju	Nordeste	SE	1647	sábado
ARACAJU	17-08-2015	10	25.1854166666667	Aracaju	Nordeste	SE	1648	domingo
ARACAJU	18-08-2015	13	24.8708333333333	Aracaju	Nordeste	SE	1649	segunda-feira
ARACAJU	19-08-2015	12	24.6145833333333	Aracaju	Nordeste	SE	1650	terça-feira
ARACAJU	20-08-2015	7	24.5583333333333	Aracaju	Nordeste	SE	1651	quinta-feira
ARACAJU	21-08-2015	8	24.7520833333333	Aracaju	Nordeste	SE	1652	sexta-feira
ARACAJU	22-08-2015	2	25.6895833333333	Aracaju	Nordeste	SE	1653	sábado
ARACAJU	23-08-2015	4	25.71875	Aracaju	Nordeste	SE	1654	domingo
ARACAJU	24-08-2015	6	24.8104166666667	Aracaju	Nordeste	SE	1655	terça-feira
ARACAJU	25-08-2015	7	25.3458333333333	Aracaju	Nordeste	SE	1656	quarta-feira
ARACAJU	26-08-2015	10	26.4958333333333	Aracaju	Nordeste	SE	1657	quinta-feira
ARACAJU	27-08-2015	8	26.4645833333333	Aracaju	Nordeste	SE	1658	sexta-feira
ARACAJU	28-08-2015	6	26.1833333333333	Aracaju	Nordeste	SE	1659	domingo
ARACAJU	29-08-2015	2	25.8208333333333	Aracaju	Nordeste	SE	1660	segunda-feira
ARACAJU	30-08-2015	1	26.275	Aracaju	Nordeste	SE	1661	terça-feira
ARACAJU	31-08-2015	8	25.76875	Aracaju	Nordeste	SE	1662	quarta-feira
ARACAJU	01-09-2015	4	24.775	Aracaju	Nordeste	SE	1663	quinta-feira
ARACAJU	02-09-2015	7	25.6041666666667	Aracaju	Nordeste	SE	1664	sexta-feira
ARACAJU	03-09-2015	8	25.8208333333333	Aracaju	Nordeste	SE	1665	sábado
ARACAJU	04-09-2015	11	26.0645833333333	Aracaju	Nordeste	SE	1666	segunda-feira
ARACAJU	05-09-2015	2	26.5125	Aracaju	Nordeste	SE	1667	terça-feira
ARACAJU	06-09-2015	4	26.6479166666667	Aracaju	Nordeste	SE	1668	quarta-feira
ARACAJU	07-09-2015	3	25.88125	Aracaju	Nordeste	SE	1669	quinta-feira
ARACAJU	08-09-2015	10	26.4875	Aracaju	Nordeste	SE	1670	sábado
ARACAJU	09-09-2015	4	26.4354166666667	Aracaju	Nordeste	SE	1671	domingo
ARACAJU	10-09-2015	6	26.6125	Aracaju	Nordeste	SE	1672	segunda-feira
ARACAJU	11-09-2015	9	26.1125	Aracaju	Nordeste	SE	1673	terça-feira
ARACAJU	12-09-2015	2	26.60625	Aracaju	Nordeste	SE	1674	quinta-feira
ARACAJU	13-09-2015	3	26.625	Aracaju	Nordeste	SE	1675	sexta-feira
ARACAJU	14-09-2015	6	26.1375	Aracaju	Nordeste	SE	1676	sábado
ARACAJU	15-09-2015	9	26.0083333333333	Aracaju	Nordeste	SE	1677	domingo
ARACAJU	16-09-2015	7	25.5375	Aracaju	Nordeste	SE	1678	terça-feira
ARACAJU	17-09-2015	13	26.15625	Aracaju	Nordeste	SE	1679	quarta-feira
ARACAJU	18-09-2015	3	25.275	Aracaju	Nordeste	SE	1680	quinta-feira
ARACAJU	19-09-2015	1	25.7208333333333	Aracaju	Nordeste	SE	1681	sexta-feira
ARACAJU	20-09-2015	2	26.5520833333333	Aracaju	Nordeste	SE	1682	domingo
ARACAJU	21-09-2015	8	26.3479166666667	Aracaju	Nordeste	SE	1683	segunda-feira
ARACAJU	22-09-2015	6	26.44375	Aracaju	Nordeste	SE	1684	terça-feira
ARACAJU	23-09-2015	7	26.8666666666667	Aracaju	Nordeste	SE	1685	quarta-feira
ARACAJU	24-09-2015	8	26.8916666666667	Aracaju	Nordeste	SE	1686	sexta-feira
ARACAJU	25-09-2015	5	26.74375	Aracaju	Nordeste	SE	1687	sábado
ARACAJU	26-09-2015	6	26.61875	Aracaju	Nordeste	SE	1688	domingo
ARACAJU	27-09-2015	2	26.6125	Aracaju	Nordeste	SE	1689	segunda-feira
ARACAJU	28-09-2015	9	26.5833333333333	Aracaju	Nordeste	SE	1690	quarta-feira
ARACAJU	29-09-2015	9	26.7041666666667	Aracaju	Nordeste	SE	1691	quinta-feira
ARACAJU	30-09-2015	6	25.94375	Aracaju	Nordeste	SE	1692	sexta-feira
ARACAJU	01-10-2015	13	26.3458333333333	Aracaju	Nordeste	SE	1693	sábado
ARACAJU	02-10-2015	4	26.3145833333333	Aracaju	Nordeste	SE	1694	domingo
ARACAJU	03-10-2015	3	26.61875	Aracaju	Nordeste	SE	1695	segunda-feira
ARACAJU	04-10-2015	3	26.53125	Aracaju	Nordeste	SE	1696	quarta-feira
ARACAJU	05-10-2015	8	26.2458333333333	Aracaju	Nordeste	SE	1697	quinta-feira
ARACAJU	06-10-2015	11	26.6541666666667	Aracaju	Nordeste	SE	1698	sexta-feira
ARACAJU	07-10-2015	8	26.7104166666667	Aracaju	Nordeste	SE	1699	sábado
ARACAJU	08-10-2015	5	24.6791666666667	Aracaju	Nordeste	SE	1700	segunda-feira
ARACAJU	09-10-2015	8	25.9375	Aracaju	Nordeste	SE	1701	terça-feira
ARACAJU	10-10-2015	5	26.7395833333333	Aracaju	Nordeste	SE	1702	quarta-feira
ARACAJU	11-10-2015	3	26.49375	Aracaju	Nordeste	SE	1703	quinta-feira
ARACAJU	12-10-2015	3	26.5854166666667	Aracaju	Nordeste	SE	1704	sábado
ARACAJU	13-10-2015	7	26.9520833333333	Aracaju	Nordeste	SE	1705	domingo
ARACAJU	14-10-2015	2	26.7145833333333	Aracaju	Nordeste	SE	1706	segunda-feira
ARACAJU	15-10-2015	3	26.425	Aracaju	Nordeste	SE	1707	terça-feira
ARACAJU	16-10-2015	1	26.7916666666667	Aracaju	Nordeste	SE	1708	quinta-feira
ARACAJU	17-10-2015	2	26.9625	Aracaju	Nordeste	SE	1709	sexta-feira
ARACAJU	18-10-2015	2	26.46875	Aracaju	Nordeste	SE	1710	sábado
ARACAJU	19-10-2015	5	26.9479166666667	Aracaju	Nordeste	SE	1711	domingo
ARACAJU	20-10-2015	4	26.88125	Aracaju	Nordeste	SE	1712	terça-feira
ARACAJU	21-10-2015	8	26.44375	Aracaju	Nordeste	SE	1713	quarta-feira
ARACAJU	22-10-2015	3	26.6958333333333	Aracaju	Nordeste	SE	1714	quinta-feira
ARACAJU	23-10-2015	3	26.7333333333333	Aracaju	Nordeste	SE	1715	sexta-feira
ARACAJU	25-10-2015	4	26.9916666666667	Aracaju	Nordeste	SE	1716	segunda-feira
ARACAJU	26-10-2015	10	26.9020833333333	Aracaju	Nordeste	SE	1717	terça-feira
ARACAJU	27-10-2015	5	26.7333333333333	Aracaju	Nordeste	SE	1718	quarta-feira
ARACAJU	28-10-2015	8	26.73125	Aracaju	Nordeste	SE	1719	sexta-feira
ARACAJU	29-10-2015	8	26.9375	Aracaju	Nordeste	SE	1720	sábado
ARACAJU	30-10-2015	1	27.0583333333333	Aracaju	Nordeste	SE	1721	domingo
ARACAJU	31-10-2015	2	26.79375	Aracaju	Nordeste	SE	1722	segunda-feira
ARACAJU	01-11-2015	3	27.0270833333333	Aracaju	Nordeste	SE	1723	terça-feira
ARACAJU	02-11-2015	2	27.3229166666667	Aracaju	Nordeste	SE	1724	quarta-feira
ARACAJU	03-11-2015	6	27.33125	Aracaju	Nordeste	SE	1725	quinta-feira
ARACAJU	04-11-2015	6	26.78125	Aracaju	Nordeste	SE	1726	sábado
ARACAJU	05-11-2015	7	26.63125	Aracaju	Nordeste	SE	1727	domingo
ARACAJU	06-11-2015	2	26.9875	Aracaju	Nordeste	SE	1728	segunda-feira
ARACAJU	07-11-2015	4	27.3125	Aracaju	Nordeste	SE	1729	terça-feira
ARACAJU	08-11-2015	1	27.2145833333333	Aracaju	Nordeste	SE	1730	quinta-feira
ARACAJU	09-11-2015	7	25.9666666666667	Aracaju	Nordeste	SE	1731	sexta-feira
ARACAJU	10-11-2015	4	27.29375	Aracaju	Nordeste	SE	1732	sábado
ARACAJU	11-11-2015	9	27.1	Aracaju	Nordeste	SE	1733	domingo
ARACAJU	12-11-2015	3	26.8416666666667	Aracaju	Nordeste	SE	1734	terça-feira
ARACAJU	13-11-2015	4	27.1083333333333	Aracaju	Nordeste	SE	1735	quarta-feira
ARACAJU	14-11-2015	4	27.2604166666667	Aracaju	Nordeste	SE	1736	quinta-feira
ARACAJU	15-11-2015	8	27.5645833333333	Aracaju	Nordeste	SE	1737	sexta-feira
ARACAJU	16-11-2015	3	27.5708333333333	Aracaju	Nordeste	SE	1738	domingo
ARACAJU	17-11-2015	4	27.1833333333333	Aracaju	Nordeste	SE	1739	segunda-feira
ARACAJU	18-11-2015	10	27.0020833333333	Aracaju	Nordeste	SE	1740	terça-feira
ARACAJU	19-11-2015	11	27.0166666666667	Aracaju	Nordeste	SE	1741	quarta-feira
ARACAJU	20-11-2015	4	26.8854166666667	Aracaju	Nordeste	SE	1742	sexta-feira
ARACAJU	21-11-2015	2	27.0458333333333	Aracaju	Nordeste	SE	1743	sábado
ARACAJU	22-11-2015	3	27.35625	Aracaju	Nordeste	SE	1744	domingo
ARACAJU	23-11-2015	8	27.1583333333333	Aracaju	Nordeste	SE	1745	segunda-feira
ARACAJU	24-11-2015	10	27.09375	Aracaju	Nordeste	SE	1746	quarta-feira
ARACAJU	25-11-2015	4	27.5041666666667	Aracaju	Nordeste	SE	1747	quinta-feira
ARACAJU	26-11-2015	11	27.2354166666667	Aracaju	Nordeste	SE	1748	sexta-feira
ARACAJU	27-11-2015	2	27.2916666666667	Aracaju	Nordeste	SE	1749	sábado
ARACAJU	28-11-2015	2	27.2625	Aracaju	Nordeste	SE	1750	segunda-feira
ARACAJU	29-11-2015	4	27.0854166666667	Aracaju	Nordeste	SE	1751	terça-feira
ARACAJU	30-11-2015	8	26.9458333333333	Aracaju	Nordeste	SE	1752	quarta-feira
ARACAJU	01-12-2015	9	27.0479166666667	Aracaju	Nordeste	SE	1753	quinta-feira
ARACAJU	02-12-2015	2	27.4895833333333	Aracaju	Nordeste	SE	1754	sexta-feira
ARACAJU	03-12-2015	11	27.19375	Aracaju	Nordeste	SE	1755	sábado
ARACAJU	04-12-2015	3	26.9479166666667	Aracaju	Nordeste	SE	1756	segunda-feira
ARACAJU	05-12-2015	2	27.0625	Aracaju	Nordeste	SE	1757	terça-feira
ARACAJU	06-12-2015	1	27.31875	Aracaju	Nordeste	SE	1758	quarta-feira
ARACAJU	07-12-2015	3	27.225	Aracaju	Nordeste	SE	1759	quinta-feira
ARACAJU	08-12-2015	2	26.9729166666667	Aracaju	Nordeste	SE	1760	sábado
ARACAJU	09-12-2015	9	27.45	Aracaju	Nordeste	SE	1761	domingo
ARACAJU	10-12-2015	7	27.475	Aracaju	Nordeste	SE	1762	segunda-feira
ARACAJU	11-12-2015	6	27.41875	Aracaju	Nordeste	SE	1763	terça-feira
ARACAJU	14-12-2015	7	26.5791666666667	Aracaju	Nordeste	SE	1764	sábado
ARACAJU	15-12-2015	7	27.425	Aracaju	Nordeste	SE	1765	domingo
ARACAJU	16-12-2015	9	27.6083333333333	Aracaju	Nordeste	SE	1766	terça-feira
ARACAJU	17-12-2015	9	27.9333333333333	Aracaju	Nordeste	SE	1767	quarta-feira
ARACAJU	18-12-2015	1	26.7645833333333	Aracaju	Nordeste	SE	1768	quinta-feira
ARACAJU	19-12-2015	3	26.8208333333333	Aracaju	Nordeste	SE	1769	sexta-feira
ARACAJU	21-12-2015	2	27.375	Aracaju	Nordeste	SE	1770	segunda-feira
ARACAJU	22-12-2015	3	27.025	Aracaju	Nordeste	SE	1771	terça-feira
ARACAJU	23-12-2015	5	27.7208333333333	Aracaju	Nordeste	SE	1772	quarta-feira
ARACAJU	24-12-2015	2	27.5166666666667	Aracaju	Nordeste	SE	1773	sexta-feira
ARACAJU	25-12-2015	1	27.7895833333333	Aracaju	Nordeste	SE	1774	sábado
ARACAJU	26-12-2015	1	28.0229166666667	Aracaju	Nordeste	SE	1775	domingo
ARACAJU	27-12-2015	2	27.75	Aracaju	Nordeste	SE	1776	segunda-feira
ARACAJU	28-12-2015	4	27.4291666666667	Aracaju	Nordeste	SE	1777	quarta-feira
ARACAJU	29-12-2015	2	27.76875	Aracaju	Nordeste	SE	1778	quinta-feira
ARACAJU	30-12-2015	5	27.8791666666667	Aracaju	Nordeste	SE	1779	sexta-feira
ARACAJU	31-12-2015	1	27.8041666666667	Aracaju	Nordeste	SE	1780	sábado
ARACAJU	01-01-2016	3	27.8583333333333	Aracaju	Nordeste	SE	1781	sábado
ARACAJU	02-01-2016	6	27.5395833333333	Aracaju	Nordeste	SE	1782	domingo
ARACAJU	03-01-2016	3	28.1125	Aracaju	Nordeste	SE	1783	segunda-feira
ARACAJU	04-01-2016	5	27.8854166666667	Aracaju	Nordeste	SE	1784	terça-feira
ARACAJU	05-01-2016	4	27.8729166666667	Aracaju	Nordeste	SE	1785	quinta-feira
ARACAJU	06-01-2016	10	27.0145833333333	Aracaju	Nordeste	SE	1786	sexta-feira
ARACAJU	07-01-2016	2	27.1354166666667	Aracaju	Nordeste	SE	1787	sábado
ARACAJU	09-01-2016	1	27.1333333333333	Aracaju	Nordeste	SE	1788	terça-feira
ARACAJU	10-01-2016	2	26.4125	Aracaju	Nordeste	SE	1789	quarta-feira
ARACAJU	11-01-2016	1	27.7625	Aracaju	Nordeste	SE	1790	quinta-feira
ARACAJU	12-01-2016	9	28.05	Aracaju	Nordeste	SE	1791	sexta-feira
ARACAJU	13-01-2016	4	28.0916666666667	Aracaju	Nordeste	SE	1792	domingo
ARACAJU	14-01-2016	6	28.0875	Aracaju	Nordeste	SE	1793	segunda-feira
ARACAJU	15-01-2016	2	28.1875	Aracaju	Nordeste	SE	1794	terça-feira
ARACAJU	16-01-2016	2	28.1083333333333	Aracaju	Nordeste	SE	1795	quarta-feira
ARACAJU	17-01-2016	1	28.1083333333333	Aracaju	Nordeste	SE	1796	sexta-feira
ARACAJU	18-01-2016	7	25.2666666666667	Aracaju	Nordeste	SE	1797	sábado
ARACAJU	19-01-2016	4	27.625	Aracaju	Nordeste	SE	1798	domingo
ARACAJU	20-01-2016	10	28.0916666666667	Aracaju	Nordeste	SE	1799	segunda-feira
ARACAJU	21-01-2016	3	26.2666666666667	Aracaju	Nordeste	SE	1800	quarta-feira
ARACAJU	22-01-2016	7	26.1166666666667	Aracaju	Nordeste	SE	1801	quinta-feira
ARACAJU	23-01-2016	3	26.2604166666667	Aracaju	Nordeste	SE	1802	sexta-feira
ARACAJU	25-01-2016	7	27.9875	Aracaju	Nordeste	SE	1803	segunda-feira
ARACAJU	26-01-2016	4	27.9	Aracaju	Nordeste	SE	1804	terça-feira
ARACAJU	27-01-2016	7	28.0729166666667	Aracaju	Nordeste	SE	1805	quarta-feira
ARACAJU	28-01-2016	4	28.0020833333333	Aracaju	Nordeste	SE	1806	quinta-feira
ARACAJU	29-01-2016	2	27.9875	Aracaju	Nordeste	SE	1807	sábado
ARACAJU	30-01-2016	3	25.6145833333333	Aracaju	Nordeste	SE	1808	domingo
ARACAJU	31-01-2016	1	27.3208333333333	Aracaju	Nordeste	SE	1809	segunda-feira
ARACAJU	01-02-2016	5	27.3645833333333	Aracaju	Nordeste	SE	1810	terça-feira
ARACAJU	02-02-2016	9	27.8770833333333	Aracaju	Nordeste	SE	1811	quarta-feira
ARACAJU	03-02-2016	3	27.4416666666667	Aracaju	Nordeste	SE	1812	quinta-feira
ARACAJU	04-02-2016	5	28.1708333333333	Aracaju	Nordeste	SE	1813	sexta-feira
ARACAJU	05-02-2016	2	28.4291666666667	Aracaju	Nordeste	SE	1814	domingo
ARACAJU	06-02-2016	4	28.4895833333333	Aracaju	Nordeste	SE	1815	segunda-feira
ARACAJU	07-02-2016	1	28.4916666666667	Aracaju	Nordeste	SE	1816	terça-feira
ARACAJU	08-02-2016	2	28.4666666666667	Aracaju	Nordeste	SE	1817	quarta-feira
ARACAJU	09-02-2016	3	28.6791666666667	Aracaju	Nordeste	SE	1818	sexta-feira
ARACAJU	10-02-2016	4	28.7541666666667	Aracaju	Nordeste	SE	1819	sábado
ARACAJU	11-02-2016	5	28.1770833333333	Aracaju	Nordeste	SE	1820	domingo
ARACAJU	12-02-2016	1	27.8104166666667	Aracaju	Nordeste	SE	1821	segunda-feira
ARACAJU	13-02-2016	4	27.9458333333333	Aracaju	Nordeste	SE	1822	quarta-feira
ARACAJU	14-02-2016	1	28.4833333333333	Aracaju	Nordeste	SE	1823	quinta-feira
ARACAJU	15-02-2016	4	28.4875	Aracaju	Nordeste	SE	1824	sexta-feira
ARACAJU	16-02-2016	4	29.1020833333333	Aracaju	Nordeste	SE	1825	sábado
ARACAJU	17-02-2016	9	28.5583333333333	Aracaju	Nordeste	SE	1826	segunda-feira
ARACAJU	18-02-2016	3	27.2520833333333	Aracaju	Nordeste	SE	1827	terça-feira
ARACAJU	19-02-2016	6	27.5458333333333	Aracaju	Nordeste	SE	1828	quarta-feira
ARACAJU	20-02-2016	3	28.4979166666667	Aracaju	Nordeste	SE	1829	quinta-feira
ARACAJU	21-02-2016	1	28.5729166666667	Aracaju	Nordeste	SE	1830	sábado
ARACAJU	22-02-2016	6	28.775	Aracaju	Nordeste	SE	1831	domingo
ARACAJU	23-02-2016	4	28.8083333333333	Aracaju	Nordeste	SE	1832	segunda-feira
ARACAJU	24-02-2016	4	28.83125	Aracaju	Nordeste	SE	1833	terça-feira
ARACAJU	25-02-2016	4	28.625	Aracaju	Nordeste	SE	1834	quinta-feira
ARACAJU	27-02-2016	3	28.63125	Aracaju	Nordeste	SE	1835	sábado
ARACAJU	28-02-2016	3	28.325	Aracaju	Nordeste	SE	1836	domingo
ARACAJU	29-02-2016	7	28.6229166666667	Aracaju	Nordeste	SE	1837	terça-feira
ARACAJU	01-03-2016	6	28.9895833333333	Aracaju	Nordeste	SE	1838	terça-feira
ARACAJU	02-03-2016	4	28.2645833333333	Aracaju	Nordeste	SE	1839	quarta-feira
ARACAJU	03-03-2016	9	28.925	Aracaju	Nordeste	SE	1840	quinta-feira
ARACAJU	04-03-2016	4	29.03125	Aracaju	Nordeste	SE	1841	sábado
ARACAJU	05-03-2016	1	28.9791666666667	Aracaju	Nordeste	SE	1842	domingo
ARACAJU	06-03-2016	3	28.7208333333333	Aracaju	Nordeste	SE	1843	segunda-feira
ARACAJU	07-03-2016	4	28.7958333333333	Aracaju	Nordeste	SE	1844	terça-feira
ARACAJU	08-03-2016	7	29.0333333333333	Aracaju	Nordeste	SE	1845	quinta-feira
ARACAJU	09-03-2016	2	28.9875	Aracaju	Nordeste	SE	1846	sexta-feira
ARACAJU	10-03-2016	4	29.0375	Aracaju	Nordeste	SE	1847	sábado
ARACAJU	11-03-2016	4	29.0083333333333	Aracaju	Nordeste	SE	1848	domingo
ARACAJU	12-03-2016	1	28.9958333333333	Aracaju	Nordeste	SE	1849	terça-feira
ARACAJU	13-03-2016	3	29.1104166666667	Aracaju	Nordeste	SE	1850	quarta-feira
ARACAJU	14-03-2016	8	29.2645833333333	Aracaju	Nordeste	SE	1851	quinta-feira
ARACAJU	15-03-2016	2	29.0333333333333	Aracaju	Nordeste	SE	1852	sexta-feira
ARACAJU	16-03-2016	6	28.1270833333333	Aracaju	Nordeste	SE	1853	domingo
ARACAJU	17-03-2016	4	27.3541666666667	Aracaju	Nordeste	SE	1854	segunda-feira
ARACAJU	18-03-2016	5	27.8375	Aracaju	Nordeste	SE	1855	terça-feira
ARACAJU	19-03-2016	2	28.6541666666667	Aracaju	Nordeste	SE	1856	quarta-feira
ARACAJU	20-03-2016	2	28.3270833333333	Aracaju	Nordeste	SE	1857	sexta-feira
ARACAJU	21-03-2016	4	28.4375	Aracaju	Nordeste	SE	1858	sábado
ARACAJU	22-03-2016	7	28.9354166666667	Aracaju	Nordeste	SE	1859	domingo
ARACAJU	23-03-2016	4	28.2854166666667	Aracaju	Nordeste	SE	1860	segunda-feira
ARACAJU	24-03-2016	3	28.45	Aracaju	Nordeste	SE	1861	quarta-feira
ARACAJU	25-03-2016	1	28.9229166666667	Aracaju	Nordeste	SE	1862	quinta-feira
ARACAJU	26-03-2016	2	28.475	Aracaju	Nordeste	SE	1863	sexta-feira
ARACAJU	27-03-2016	3	28.1604166666667	Aracaju	Nordeste	SE	1864	sábado
ARACAJU	28-03-2016	5	28.5604166666667	Aracaju	Nordeste	SE	1865	segunda-feira
ARACAJU	29-03-2016	7	27.0041666666667	Aracaju	Nordeste	SE	1866	terça-feira
ARACAJU	30-03-2016	5	28.6395833333333	Aracaju	Nordeste	SE	1867	quarta-feira
ARACAJU	31-03-2016	5	28.56875	Aracaju	Nordeste	SE	1868	quinta-feira
ARACAJU	01-04-2016	3	28.1125	Aracaju	Nordeste	SE	1869	sexta-feira
ARACAJU	02-04-2016	1	28.525	Aracaju	Nordeste	SE	1870	sábado
ARACAJU	03-04-2016	1	28.1354166666667	Aracaju	Nordeste	SE	1871	domingo
ARACAJU	04-04-2016	5	27.9729166666667	Aracaju	Nordeste	SE	1872	terça-feira
ARACAJU	05-04-2016	7	26.80625	Aracaju	Nordeste	SE	1873	quarta-feira
ARACAJU	06-04-2016	6	28.5541666666667	Aracaju	Nordeste	SE	1874	quinta-feira
ARACAJU	07-04-2016	8	28.55	Aracaju	Nordeste	SE	1875	sexta-feira
ARACAJU	08-04-2016	4	28.79375	Aracaju	Nordeste	SE	1876	domingo
ARACAJU	09-04-2016	1	28.6895833333333	Aracaju	Nordeste	SE	1877	segunda-feira
ARACAJU	10-04-2016	2	28.5166666666667	Aracaju	Nordeste	SE	1878	terça-feira
ARACAJU	11-04-2016	4	28.4520833333333	Aracaju	Nordeste	SE	1879	quarta-feira
ARACAJU	12-04-2016	3	28.4645833333333	Aracaju	Nordeste	SE	1880	sexta-feira
ARACAJU	13-04-2016	3	28.4729166666667	Aracaju	Nordeste	SE	1881	sábado
ARACAJU	14-04-2016	4	28.38125	Aracaju	Nordeste	SE	1882	domingo
ARACAJU	15-04-2016	3	28.85625	Aracaju	Nordeste	SE	1883	segunda-feira
ARACAJU	16-04-2016	1	28.5458333333333	Aracaju	Nordeste	SE	1884	quarta-feira
ARACAJU	17-04-2016	4	27.6520833333333	Aracaju	Nordeste	SE	1885	quinta-feira
ARACAJU	18-04-2016	5	28.5083333333333	Aracaju	Nordeste	SE	1886	sexta-feira
ARACAJU	19-04-2016	5	28.31875	Aracaju	Nordeste	SE	1887	sábado
ARACAJU	20-04-2016	6	28.3666666666667	Aracaju	Nordeste	SE	1888	segunda-feira
ARACAJU	21-04-2016	4	28.225	Aracaju	Nordeste	SE	1889	terça-feira
ARACAJU	22-04-2016	4	28.4979166666667	Aracaju	Nordeste	SE	1890	quarta-feira
ARACAJU	23-04-2016	1	28.43125	Aracaju	Nordeste	SE	1891	quinta-feira
ARACAJU	24-04-2016	2	28.4479166666667	Aracaju	Nordeste	SE	1892	sábado
ARACAJU	25-04-2016	6	28.48125	Aracaju	Nordeste	SE	1893	domingo
ARACAJU	26-04-2016	2	28.0145833333333	Aracaju	Nordeste	SE	1894	segunda-feira
ARACAJU	27-04-2016	4	28.3458333333333	Aracaju	Nordeste	SE	1895	terça-feira
ARACAJU	28-04-2016	5	28.34375	Aracaju	Nordeste	SE	1896	quinta-feira
ARACAJU	29-04-2016	6	28.4854166666667	Aracaju	Nordeste	SE	1897	sexta-feira
ARACAJU	30-04-2016	2	28.4645833333333	Aracaju	Nordeste	SE	1898	sábado
ARACAJU	01-05-2016	2	27.5479166666667	Aracaju	Nordeste	SE	1899	domingo
ARACAJU	02-05-2016	6	28.2020833333333	Aracaju	Nordeste	SE	1900	segunda-feira
ARACAJU	03-05-2016	6	28.3166666666667	Aracaju	Nordeste	SE	1901	terça-feira
ARACAJU	04-05-2016	5	28.16875	Aracaju	Nordeste	SE	1902	quinta-feira
ARACAJU	05-05-2016	6	28.33125	Aracaju	Nordeste	SE	1903	sexta-feira
ARACAJU	06-05-2016	6	28.1125	Aracaju	Nordeste	SE	1904	sábado
ARACAJU	07-05-2016	1	27.6541666666667	Aracaju	Nordeste	SE	1905	domingo
ARACAJU	08-05-2016	1	28.0666666666667	Aracaju	Nordeste	SE	1906	terça-feira
ARACAJU	09-05-2016	6	27.5333333333333	Aracaju	Nordeste	SE	1907	quarta-feira
ARACAJU	10-05-2016	8	26.9375	Aracaju	Nordeste	SE	1908	quinta-feira
ARACAJU	11-05-2016	3	26.44375	Aracaju	Nordeste	SE	1909	sexta-feira
ARACAJU	12-05-2016	4	27.5645833333333	Aracaju	Nordeste	SE	1910	domingo
ARACAJU	13-05-2016	3	27.5916666666667	Aracaju	Nordeste	SE	1911	segunda-feira
ARACAJU	14-05-2016	2	27.3041666666667	Aracaju	Nordeste	SE	1912	terça-feira
ARACAJU	15-05-2016	1	25.9083333333333	Aracaju	Nordeste	SE	1913	quarta-feira
ARACAJU	16-05-2016	11	26.85	Aracaju	Nordeste	SE	1914	sexta-feira
ARACAJU	17-05-2016	3	27.39375	Aracaju	Nordeste	SE	1915	sábado
ARACAJU	18-05-2016	8	26.9833333333333	Aracaju	Nordeste	SE	1916	domingo
ARACAJU	19-05-2016	2	27.7145833333333	Aracaju	Nordeste	SE	1917	segunda-feira
ARACAJU	20-05-2016	4	27.65625	Aracaju	Nordeste	SE	1918	quarta-feira
ARACAJU	21-05-2016	5	26.85	Aracaju	Nordeste	SE	1919	quinta-feira
ARACAJU	23-05-2016	2	25.4666666666667	Aracaju	Nordeste	SE	1920	sábado
ARACAJU	24-05-2016	9	26.8	Aracaju	Nordeste	SE	1921	segunda-feira
ARACAJU	25-05-2016	4	25.2708333333333	Aracaju	Nordeste	SE	1922	terça-feira
ARACAJU	26-05-2016	2	26.1875	Aracaju	Nordeste	SE	1923	quarta-feira
ARACAJU	27-05-2016	3	25.40625	Aracaju	Nordeste	SE	1924	quinta-feira
ARACAJU	28-05-2016	2	26.3979166666667	Aracaju	Nordeste	SE	1925	sábado
ARACAJU	29-05-2016	1	25.5916666666667	Aracaju	Nordeste	SE	1926	domingo
ARACAJU	30-05-2016	4	27.525	Aracaju	Nordeste	SE	1927	segunda-feira
ARACAJU	31-05-2016	6	26.1270833333333	Aracaju	Nordeste	SE	1928	terça-feira
ARACAJU	01-06-2016	4	26.1	Aracaju	Nordeste	SE	1929	quarta-feira
ARACAJU	02-06-2016	7	26.3791666666667	Aracaju	Nordeste	SE	1930	quinta-feira
ARACAJU	03-06-2016	7	27.1666666666667	Aracaju	Nordeste	SE	1931	sexta-feira
ARACAJU	04-06-2016	2	26.2541666666667	Aracaju	Nordeste	SE	1932	domingo
ARACAJU	05-06-2016	3	27.66875	Aracaju	Nordeste	SE	1933	segunda-feira
ARACAJU	06-06-2016	9	26.825	Aracaju	Nordeste	SE	1934	terça-feira
ARACAJU	07-06-2016	9	27.2041666666667	Aracaju	Nordeste	SE	1935	quarta-feira
ARACAJU	08-06-2016	7	27.325	Aracaju	Nordeste	SE	1936	sexta-feira
ARACAJU	09-06-2016	4	27.6666666666667	Aracaju	Nordeste	SE	1937	sábado
ARACAJU	10-06-2016	7	27.3604166666667	Aracaju	Nordeste	SE	1938	domingo
ARACAJU	11-06-2016	2	26.7125	Aracaju	Nordeste	SE	1939	segunda-feira
ARACAJU	12-06-2016	4	26.4541666666667	Aracaju	Nordeste	SE	1940	quarta-feira
ARACAJU	13-06-2016	8	27.1041666666667	Aracaju	Nordeste	SE	1941	quinta-feira
ARACAJU	14-06-2016	9	26.9958333333333	Aracaju	Nordeste	SE	1942	sexta-feira
ARACAJU	15-06-2016	9	24.75	Aracaju	Nordeste	SE	1943	sábado
ARACAJU	16-06-2016	4	24.24375	Aracaju	Nordeste	SE	1944	segunda-feira
ARACAJU	17-06-2016	4	24.3270833333333	Aracaju	Nordeste	SE	1945	terça-feira
ARACAJU	18-06-2016	3	24.7479166666667	Aracaju	Nordeste	SE	1946	quarta-feira
ARACAJU	19-06-2016	2	25.28125	Aracaju	Nordeste	SE	1947	quinta-feira
ARACAJU	20-06-2016	14	26.41875	Aracaju	Nordeste	SE	1948	sábado
ARACAJU	21-06-2016	8	25.6520833333333	Aracaju	Nordeste	SE	1949	domingo
ARACAJU	22-06-2016	6	25.1333333333333	Aracaju	Nordeste	SE	1950	segunda-feira
ARACAJU	23-06-2016	3	26.1229166666667	Aracaju	Nordeste	SE	1951	terça-feira
ARACAJU	24-06-2016	3	24.99375	Aracaju	Nordeste	SE	1952	quinta-feira
ARACAJU	25-06-2016	3	25.0416666666667	Aracaju	Nordeste	SE	1953	sexta-feira
ARACAJU	26-06-2016	1	26.20625	Aracaju	Nordeste	SE	1954	sábado
ARACAJU	27-06-2016	7	24.6	Aracaju	Nordeste	SE	1955	domingo
ARACAJU	28-06-2016	6	25.1770833333333	Aracaju	Nordeste	SE	1956	terça-feira
ARACAJU	29-06-2016	6	26.1375	Aracaju	Nordeste	SE	1957	quarta-feira
ARACAJU	30-06-2016	6	26.2208333333333	Aracaju	Nordeste	SE	1958	quinta-feira
ARACAJU	01-07-2016	8	25.53125	Aracaju	Nordeste	SE	1959	sexta-feira
ARACAJU	02-07-2016	5	26.4229166666667	Aracaju	Nordeste	SE	1960	sábado
ARACAJU	03-07-2016	2	26.3854166666667	Aracaju	Nordeste	SE	1961	domingo
ARACAJU	04-07-2016	8	26.2625	Aracaju	Nordeste	SE	1962	terça-feira
ARACAJU	05-07-2016	4	25.2541666666667	Aracaju	Nordeste	SE	1963	quarta-feira
ARACAJU	06-07-2016	4	25.9083333333333	Aracaju	Nordeste	SE	1964	quinta-feira
ARACAJU	07-07-2016	6	25.0125	Aracaju	Nordeste	SE	1965	sexta-feira
ARACAJU	08-07-2016	5	25.55625	Aracaju	Nordeste	SE	1966	domingo
ARACAJU	09-07-2016	1	26.0520833333333	Aracaju	Nordeste	SE	1967	segunda-feira
ARACAJU	10-07-2016	8	24.1083333333333	Aracaju	Nordeste	SE	1968	terça-feira
ARACAJU	11-07-2016	10	24.5145833333333	Aracaju	Nordeste	SE	1969	quarta-feira
ARACAJU	12-07-2016	5	25.85625	Aracaju	Nordeste	SE	1970	sexta-feira
ARACAJU	13-07-2016	5	25.2020833333333	Aracaju	Nordeste	SE	1971	sábado
ARACAJU	14-07-2016	5	26.3041666666667	Aracaju	Nordeste	SE	1972	domingo
ARACAJU	15-07-2016	5	26.1270833333333	Aracaju	Nordeste	SE	1973	segunda-feira
ARACAJU	16-07-2016	4	24.9520833333333	Aracaju	Nordeste	SE	1974	quarta-feira
ARACAJU	17-07-2016	2	24.8291666666667	Aracaju	Nordeste	SE	1975	quinta-feira
ARACAJU	18-07-2016	4	25.6145833333333	Aracaju	Nordeste	SE	1976	sexta-feira
ARACAJU	19-07-2016	9	26.3270833333333	Aracaju	Nordeste	SE	1977	sábado
ARACAJU	20-07-2016	6	26.06875	Aracaju	Nordeste	SE	1978	segunda-feira
ARACAJU	21-07-2016	4	25.20625	Aracaju	Nordeste	SE	1979	terça-feira
ARACAJU	22-07-2016	5	25.04375	Aracaju	Nordeste	SE	1980	quarta-feira
ARACAJU	23-07-2016	2	26.25	Aracaju	Nordeste	SE	1981	quinta-feira
ARACAJU	24-07-2016	2	26.2625	Aracaju	Nordeste	SE	1982	sábado
ARACAJU	25-07-2016	5	25.7291666666667	Aracaju	Nordeste	SE	1983	domingo
ARACAJU	26-07-2016	3	25.60625	Aracaju	Nordeste	SE	1984	segunda-feira
ARACAJU	27-07-2016	3	24.8375	Aracaju	Nordeste	SE	1985	terça-feira
ARACAJU	28-07-2016	5	24.2166666666667	Aracaju	Nordeste	SE	1986	quinta-feira
ARACAJU	29-07-2016	1	25.475	Aracaju	Nordeste	SE	1987	sexta-feira
ARACAJU	30-07-2016	1	24.8208333333333	Aracaju	Nordeste	SE	1988	sábado
ARACAJU	31-07-2016	1	26	Aracaju	Nordeste	SE	1989	domingo
ARACAJU	01-08-2016	7	25.44375	Aracaju	Nordeste	SE	1990	segunda-feira
ARACAJU	02-08-2016	6	25.5833333333333	Aracaju	Nordeste	SE	1991	terça-feira
ARACAJU	03-08-2016	1	25.375	Aracaju	Nordeste	SE	1992	quarta-feira
ARACAJU	04-08-2016	3	24.8354166666667	Aracaju	Nordeste	SE	1993	sexta-feira
ARACAJU	05-08-2016	2	25.2416666666667	Aracaju	Nordeste	SE	1994	sábado
ARACAJU	06-08-2016	4	25.78125	Aracaju	Nordeste	SE	1995	domingo
ARACAJU	07-08-2016	3	25.1125	Aracaju	Nordeste	SE	1996	segunda-feira
ARACAJU	08-08-2016	9	25.4354166666667	Aracaju	Nordeste	SE	1997	quarta-feira
ARACAJU	09-08-2016	4	25.8958333333333	Aracaju	Nordeste	SE	1998	quinta-feira
ARACAJU	10-08-2016	6	24.5104166666667	Aracaju	Nordeste	SE	1999	sexta-feira
[truncated: 393,248 more rows]
