# Supplementary material for: Association between climatic variables and cardiovascular hospitalizations in Brazil: An ecological study
Source: PLOS Glob Public Health. 2026 Jul 29;6(7):e0005294. doi: 10.1371/journal.pgph.0005294 (PMC13421759; doi:10.1371/journal.pgph.0005294)
Supplement: S2 Data — (CSV) [file pgph.0005294.s007.csv]

cidade	internamentos	meantemp	mmt	min_mmt	maxmt	max_mmt
BAGE	7584	18	12°C	0.97 (0.88 - 1.06)	31°C	1.18 (0.56 - 2.49)
CURITIBA	79306	18.3	24°C	0.94 (0.87 - 1.01)	6°C	1.58 (0.79 - 3.17)
FLORIANOPOLIS	18013	21.35	13°C	0.96 (0.8 - 1.14)	30°C	1.1 (0.77 - 1.56)
FOZ DO IGUACU	10269	22.07	34°C	0.59 (0.32 - 1.09)	28°C	1.05 (0.93 - 1.2)
ITAJAI	23729	20.61	8°C	0.48 (0.24 - 0.97)	26°C	1.11 (0.95 - 1.28)
LAGES	7800	16.66	27°C	0.38 (0.12 - 1.21)	7°C	1.4 (1.06 - 1.86)
MARINGA	23133	22.99	7°C	0.39 (0.13 - 1.13)	12°C	1.28 (1.03 - 1.58)
PASSO FUNDO	56499	18.06	28°C	0.73 (0.52 - 1.03)	22°C	1.02 (0.93 - 1.12)
PELOTAS	7210	18.58	29°C	0.77 (0.35 - 1.68)	22°C	1.12 (0.94 - 1.34)
PORTO ALEGRE	148337	20.1	32°C	0.89 (0.64 - 1.22)	6°C	1.2 (0.87 - 1.65)
RIO GRANDE	22049	18.78	25°C	0.91 (0.8 - 1.03)	30°C	1.23 (0.74 - 2.04)
SANTA MARIA	9688	19.47	35°C	0.57 (0.08 - 4.24)	28°C	1.07 (0.9 - 1.27)
TRAMANDAI	7175	19.98	22°C	0.99 (0.94 - 1.04)	31°C	2.04 (0.44 - 9.4)
URUGUAIANA	5324	19.92	34°C	0.7 (0.15 - 3.4)	5°C	1.43 (0.82 - 2.47)
XANXERE	18682	18.8	28°C	0.87 (0.57 - 1.34)	2°C	1.86 (0.75 - 4.6)
BARBACENA	20033	18.66	23°C	0.9 (0.81 - 1)	27°C	1.06 (0.54 - 2.05)
BARRETOS	9077	23.11	14°C	0.96 (0.74 - 1.25)	32°C	1.62 (0.96 - 2.72)
BAURU	22006	22.01	32°C	0.67 (0.38 - 1.19)	13°C	1.14 (0.95 - 1.36)
BELO HORIZONTE	118067	19.95	25°C	0.96 (0.88 - 1.05)	10°C	1.18 (0.52 - 2.68)
CURVELO	5788	23.19	29°C	0.95 (0.78 - 1.15)	34°C	1.33 (0.28 - 6.27)
DIAMANTINA	9252	18.62	23°C	0.87 (0.75 - 1)	13°C	1.12 (0.94 - 1.32)
DIVINOPOLIS	7102	22.09	12°C	0.66 (0.22 - 1.98)	30°C	1.63 (0.73 - 3.64)
DUQUE DE CAXIAS	13921	23.05	28°C	0.97 (0.79 - 1.18)	14°C	1.47 (0.55 - 3.92)
FORMIGA	5305	21.71	29°C	0.81 (0.56 - 1.18)	12°C	1.25 (0.59 - 2.67)
FRANCA	15455	21.73	10°C	0.86 (0.3 - 2.45)	14°C	1.17 (0.89 - 1.53)
GOVERNADOR VALADARES	19954	24.44	35°C	0.28 (0.05 - 1.55)	31°C	1.09 (0.86 - 1.39)
ITAPEVA	6524	19.98	6°C	0.31 (0.04 - 2.3)	30°C	1.47 (0.76 - 2.86)
JALES	6069	24.74	10°C	0.75 (0.24 - 2.34)	16°C	1.02 (0.78 - 1.34)
JUIZ DE FORA	44169	19.37	29°C	0.79 (0.36 - 1.73)	9°C	1.57 (0.65 - 3.75)
LINHARES	14371	24.36	28°C	0.96 (0.83 - 1.12)	18°C	1.28 (0.75 - 2.17)
MACAE	7505	23.55	33°C	0.7 (0.34 - 1.42)	17°C	1.16 (0.76 - 1.76)
MARILIA	9117	22.79	18°C	0.99 (0.93 - 1.05)	33°C	2.24 (1.13 - 4.46)
MONTES CLAROS	46167	24.03	28°C	0.96 (0.87 - 1.06)	16°C	1.31 (0.55 - 3.13)
MURIAE	23236	23.28	29°C	0.92 (0.79 - 1.06)	15°C	1.88 (1.11 - 3.19)
NITEROI	5578	24.83	17°C	0.61 (0.27 - 1.37)	33°C	1.52 (0.6 - 3.84)
NOVA FRIBURGO	14295	17.08	8°C	0.47 (0.24 - 0.91)	27°C	2.03 (0.79 - 5.22)
OURINHOS	6680	22.24	8°C	0.17 (0.04 - 0.67)	13°C	1.28 (0.97 - 1.7)
PASSOS	13017	21.58	33°C	0.5 (0.09 - 2.58)	11°C	1.04 (0.56 - 1.93)
PATOS DE MINAS	2903	22.06	30°C	0.69 (0.33 - 1.48)	23°C	1 (0.98 - 1.03)
PIRACICABA	16493	22.01	10°C	0.56 (0.22 - 1.39)	31°C	1.38 (0.75 - 2.54)
PRESIDENTE PRUDENTE	27239	23.97	34°C	0.58 (0.34 - 0.97)	14°C	1.15 (0.94 - 1.41)
RIO DE JANEIRO	69119	23.23	28°C	0.92 (0.81 - 1.05)	15°C	1.13 (0.63 - 2.04)
SETE LAGOAS	9060	22	12°C	0.39 (0.15 - 1)	17°C	1.42 (1.12 - 1.8)
SOROCABA	34631	20.91	25°C	0.95 (0.88 - 1.02)	8°C	1.97 (0.7 - 5.56)
SAO CARLOS	16000	21.19	30°C	0.67 (0.41 - 1.09)	12°C	1.3 (1.03 - 1.65)
SAO GONCALO	22210	27.54	33°C	0.13 (0.01 - 2.1)	22°C	1.81 (0.26 - 12.42)
SAO JOAO DEL REI	6048	19.82	14°C	0.92 (0.75 - 1.12)	11°C	1.34 (0.68 - 2.64)
SAO MATEUS	6779	24	28°C	0.91 (0.74 - 1.11)	32°C	3.15 (0.39 - 25.67)
SAO PAULO	450734	20.56	24°C	0.98 (0.95 - 1.01)	8°C	1.11 (0.63 - 1.95)
SAO SEBASTIAO DO PARAISO	5776	21.21	9°C	0.58 (0.07 - 4.58)	14°C	1.2 (0.84 - 1.72)
TAUBATE	15956	21.1	20°C	1 (1 - 1)	10°C	2.02 (0.75 - 5.44)
TEOFILO OTONI	7194	23.3	16°C	0.71 (0.3 - 1.66)	31°C	1.24 (0.63 - 2.42)
TUPA	3159	24.02	10°C	0.47 (0.09 - 2.33)	15°C	1.25 (0.74 - 2.11)
UBERABA	10922	22.79	34°C	0.42 (0.15 - 1.2)	8°C	2.67 (0.26 - 27.55)
UBERLANDIA	31690	23.53	16°C	0.95 (0.74 - 1.22)	11°C	1.11 (0.36 - 3.42)
VARGINHA	17743	20.4	25°C	0.97 (0.86 - 1.08)	10°C	1.55 (0.55 - 4.39)
VILA VELHA	13986	23.92	32°C	0.34 (0.09 - 1.23)	29°C	1.12 (0.81 - 1.56)
VITORIA	22898	24.51	18°C	0.91 (0.65 - 1.28)	32°C	1.23 (0.85 - 1.79)
VOTUPORANGA	9619	24.5	11°C	0.66 (0.16 - 2.71)	33°C	1.09 (0.67 - 1.76)
ARACAJU	24453	26.71	23°C	0.89 (0.52 - 1.5)	24°C	1.13 (0.95 - 1.34)
ARAPIRACA	9944	24.88	23°C	0.78 (0.66 - 0.92)	31°C	1.26 (0.56 - 2.82)
BARBALHA	7307	26.36	19°C	0.54 (0.06 - 4.9)	22°C	1.24 (0.87 - 1.77)
BARREIRAS	6401	25.81	30°C	0.98 (0.85 - 1.14)	18°C	1.43 (0.13 - 15.4)
BOA VISTA	8916	27.57	35°C	0.18 (0.03 - 1.01)	26°C	1.07 (0.99 - 1.15)
CAMPINA GRANDE	17872	23.81	29°C	0.78 (0.29 - 2.14)	28°C	1.1 (0.69 - 1.76)
CARUARU	18149	22.51	27°C	0.76 (0.53 - 1.08)	19°C	1.21 (1.04 - 1.42)
FEIRA DE SANTANA	13732	24.78	33°C	0.52 (0.27 - 1)	19°C	1.44 (0.82 - 2.54)
FORTALEZA	132794	27.45	30°C	0.97 (0.9 - 1.05)	32°C	1.08 (0.82 - 1.44)
ILHEUS	6865	23.71	29°C	0.27 (0.06 - 1.33)	19°C	1.14 (0.65 - 2.03)
IMPERATRIZ	10778	27.36	33°C	0.79 (0.56 - 1.11)	35°C	1.52 (0.66 - 3.51)
JOAO PESSOA	35625	26.67	31°C	0.7 (0.42 - 1.17)	29°C	1.07 (0.93 - 1.23)
MACEIO	47693	25.54	22°C	0.87 (0.64 - 1.18)	29°C	1.16 (0.82 - 1.63)
MOSSORO	16536	27.51	31°C	0.67 (0.47 - 0.96)	24°C	1.09 (0.54 - 2.23)
NATAL	41966	26.79	27°C	1 (1 - 1)	23°C	1.24 (0.75 - 2.04)
PARNAIBA	6067	27.33	36°C	0.34 (0.02 - 5.08)	24°C	1.21 (0.69 - 2.12)
PATOS	4771	28.44	38°C	0.74 (0.23 - 2.33)	35°C	1.26 (0.83 - 1.91)
PETROLINA	9311	27.31	27°C	0.98 (0.93 - 1.03)	34°C	2.67 (0.84 - 8.53)
PICOS	5056	28.72	32°C	0.92 (0.83 - 1.02)	37°C	3.03 (0.45 - 20.18)
RECIFE	154498	25.86	30°C	0.77 (0.54 - 1.09)	28°C	1.04 (0.97 - 1.12)
SALVADOR	101484	25.81	22°C	0.85 (0.68 - 1.07)	23°C	1.06 (0.97 - 1.17)
SANTAREM	6354	26.7	30°C	0.78 (0.49 - 1.26)	29°C	1.14 (0.93 - 1.4)
SOBRAL	25009	27.82	35°C	0.6 (0.19 - 1.97)	25°C	1.02 (0.9 - 1.17)
SAO LUIS	37004	26.91	31°C	0.48 (0.17 - 1.32)	24°C	1.05 (0.87 - 1.28)
TERESINA	46830	28.07	22°C	0.74 (0.21 - 2.69)	35°C	1.67 (1 - 2.78)
VITORIA DA CONQUISTA	18247	20.61	30°C	0.74 (0.23 - 2.36)	14°C	1.4 (0.83 - 2.37)
ARAGUAINA	9714	25.92	34°C	0.5 (0.14 - 1.81)	22°C	1.41 (0.71 - 2.81)
BOA VISTA	8916	27.57	35°C	0.18 (0.03 - 1.01)	26°C	1.07 (0.99 - 1.15)
CACOAL	4421	26.68	37°C	0.61 (0.22 - 1.71)	13°C	4.88 (0.22 - 106.85)
MACAPA	7908	27.37	25°C	0.91 (0.71 - 1.17)	33°C	1.37 (0.27 - 7)
MANAUS	47130	27.78	33°C	0.81 (0.63 - 1.05)	25°C	1.07 (0.95 - 1.2)
PALMAS	14606	27.55	22°C	0.57 (0.26 - 1.24)	36°C	1.04 (0.17 - 6.51)
PORTO VELHO	11097	26.67	22°C	0.87 (0.65 - 1.16)	19°C	2.2 (0.96 - 5.09)
RIO BRANCO	7884	25.72	15°C	0.39 (0.19 - 0.83)	29°C	1.13 (0.97 - 1.32)
SANTAREM	6354	26.7	30°C	0.78 (0.49 - 1.26)	29°C	1.14 (0.93 - 1.4)
BRASILIA	58276	21.56	29°C	0.68 (0.4 - 1.13)	12°C	1.31 (0.55 - 3.1)
CAMPO GRANDE	46272	24.12	28°C	0.91 (0.84 - 0.99)	8°C	1.93 (1.03 - 3.61)
CATALAO	6853	23.31	11°C	0.23 (0.04 - 1.31)	16°C	1.47 (0.93 - 2.31)
CUIABA	22591	27.19	12°C	0.5 (0.22 - 1.14)	17°C	1.28 (0.95 - 1.73)
DOURADOS	10961	23.38	28°C	0.93 (0.82 - 1.07)	34°C	1.76 (0.99 - 3.13)
GOIANIA	118238	23.85	12°C	0.38 (0.09 - 1.63)	16°C	1.39 (1.01 - 1.9)
RIO BRANCO	7884	25.72	15°C	0.39 (0.19 - 0.83)	29°C	1.13 (0.97 - 1.32)
RONDONOPOLIS	11366	25.7	34°C	0.89 (0.71 - 1.12)	15°C	1.57 (1.21 - 2.04)
